# Supplementary material for: Systematics and biology of the new genus Macrosaccus with descriptions of two new species (Lepidoptera, Gracillariidae)
Source: Zookeys. 2011 May 13;(98):29–82. doi: 10.3897/zookeys.98.925 (PMC3095132; doi:10.3897/zookeys.98.925)
Supplement: XML Treatment for Macrosaccus [file zookeys.98.925-treatment1.xml]

<!DOCTYPE tp:taxon-treatment
  PUBLIC "-//TaxonX//DTD Taxonomic Treatment Publishing DTD v0 20100105//EN" "tax-treatment-NSO.dtd">
<tp:taxon-treatment xmlns:tp="http://www.plazi.org/taxpub"><tp:treatment-meta><mixed-citation publication-type="journal"><person-group><name><surname>Davis</surname><given-names>Donald R.</given-names></name><name><surname>De Prins</surname><given-names>Jurate</given-names></name></person-group><article-title>
                Systematics and biology of the new genus <italic>Macrosaccus</italic> with descriptions of two new species (Lepidoptera, Gracillariidae)
                </article-title><source>Zookeys</source><day>13</day><month>5</month><year>2011</year><volume>2011</volume><issue>98</issue><fpage>29</fpage><lpage>82</lpage><pub-id pub-id-type="doi">10.3897/zookeys.98.925</pub-id></mixed-citation></tp:treatment-meta><tp:nomenclature><tp:taxon-name>
                        <tp:taxon-name-part taxon-name-part-type="genus">Macrosaccus</tp:taxon-name-part>
                    <object-id xmlns:xlink="http://www.w3.org/1999/xlink" xlink:type="simple">urn:lsid:zoobank.org:act:2451DAED-FEB2-4E03-B86C-88F10584A067</object-id>
                    <object-id xmlns:xlink="http://www.w3.org/1999/xlink" xlink:type="simple">http://species-id.net/wiki/Macrosaccus</object-id>
                    </tp:taxon-name><tp:taxon-authority>Davis and De Prins</tp:taxon-authority><tp:taxon-status xmlns:xlink="http://www.w3.org/1999/xlink" xlink:type="simple">gen. n.</tp:taxon-status></tp:nomenclature><tp:treatment-sec sec-type="Type species"><title>Type species:</title><p><italic><tp:taxon-name>Lithocolletis robiniella</tp:taxon-name></italic> Clemens, 1859, by original designation.</p><p><italic><tp:taxon-name>Macrosaccus</tp:taxon-name></italic> is assigned to the subfamily <tp:taxon-name>Lithocolletinae</tp:taxon-name> on the basis of the following putative morphological synapomorphies: hindwing vein Rs parallel to vein M and costal margin; adults rest with body parallel to surface; adult head with occipital tuft; and pupation occurring within the mine.</p></tp:treatment-sec><tp:treatment-sec sec-type="Diagnosis"><title>Diagnosis.</title><p>Superficially, <italic><tp:taxon-name>Macrosaccus</tp:taxon-name></italic> is similar to nearly all other genera of <tp:taxon-name>Lithocolletinae</tp:taxon-name>, sharing such characters as a well developed occipital tuft; a forewing pattern<!--PageBreak--> accentuated with oblique, whitish strigulae; and by the mode of pupation which occurs inside a silken cocoon within the whitish blotch mine usually on the underside of the host leaf without any prepared exit opening. However, in contrast to the typically solitary larvae and pupae of other <tp:taxon-name>Lithocolletinae</tp:taxon-name> genera, those of <italic><tp:taxon-name>Macrosaccus</tp:taxon-name></italic> are often gregarious inside a single, composite mine. The wing venation of <italic><tp:taxon-name>Macrosaccus</tp:taxon-name></italic> is similar to that of <italic><tp:taxon-name>Cameraria</tp:taxon-name></italic> and <italic><tp:taxon-name>Phyllonorycter</tp:taxon-name></italic> in possessing five apical veins, but it differs from the two latter genera in having Rs4 rising either from the base of Rs3 or stalked with Rs3. The hindwing venation is similar to <italic><tp:taxon-name>Cameraria</tp:taxon-name></italic>, <italic><tp:taxon-name>Chrysaster</tp:taxon-name></italic>, <italic><tp:taxon-name>Leucanthiza</tp:taxon-name></italic>, <italic><tp:taxon-name>Neolithocolletis</tp:taxon-name></italic>, and <italic><tp:taxon-name>Phyllonorycter</tp:taxon-name></italic>, but differs from <italic><tp:taxon-name>Cremastobombycia</tp:taxon-name></italic>, <italic><tp:taxon-name>Hyloconis</tp:taxon-name></italic>, <italic><tp:taxon-name>Porphyrosela</tp:taxon-name></italic>, and <italic><tp:taxon-name>Protolithocolletis</tp:taxon-name></italic> in the absence of vein M2. In the male genitalia, the sternum 8 is not produced caudally as in <italic><tp:taxon-name>Chrysaster</tp:taxon-name></italic>, <italic><tp:taxon-name>Leucanthiza</tp:taxon-name></italic>, and <italic><tp:taxon-name>Protocolithocolletis</tp:taxon-name></italic>. In <italic><tp:taxon-name>Cameraria</tp:taxon-name></italic>, <italic><tp:taxon-name>Cremastobombycia</tp:taxon-name></italic>, <italic><tp:taxon-name>Hyloconis</tp:taxon-name></italic>, <italic><tp:taxon-name>Neolithocolletis</tp:taxon-name></italic>, <italic><tp:taxon-name>Phyllonorycter</tp:taxon-name></italic>, and <italic><tp:taxon-name>Porphyrosela</tp:taxon-name></italic>, the sternum 8 forms a large flap underlying the valvae. The apex of the tegumen in <italic><tp:taxon-name>Macrosaccus</tp:taxon-name></italic> possesses a pair of tiny setae as in <italic><tp:taxon-name>Cameraria</tp:taxon-name></italic>, <italic><tp:taxon-name>Chrysaster</tp:taxon-name></italic> and <italic><tp:taxon-name>Porphyrosela</tp:taxon-name></italic>, but unlike <italic><tp:taxon-name>Phyllonorycter</tp:taxon-name></italic> which lacks apical setae. The transtilla of <italic><tp:taxon-name>Macrosaccus</tp:taxon-name></italic> is complete like that of other lithocolletine genera, but it differs from that of <italic><tp:taxon-name>Cameraria</tp:taxon-name></italic> and <italic><tp:taxon-name>Hyloconis</tp:taxon-name></italic> where it is incomplete. The female genitalia of <italic><tp:taxon-name>Macrosaccus</tp:taxon-name></italic> are characterized by numerous, microscopic spine-like signa which are scattered within the subcaudal part of corpus bursae (in other lithocolletine genera the corpus bursae bears other types of signa). Though the adult head of <italic><tp:taxon-name>Macrosaccus</tp:taxon-name></italic> is very similar to that of <italic><tp:taxon-name>Protolithocolletis</tp:taxon-name></italic>, the venation between these two genera differs with the forewing of <italic><tp:taxon-name>Protolithocolletis</tp:taxon-name></italic> more developed in possessing veins Rs1 and M2. The pupae provide perhaps the best characters for generic distinction, with that of <italic><tp:taxon-name>Protolithocolletis</tp:taxon-name></italic> lacking the spinose accessory cremaster ridge on sternum 7, which is characteristic for <italic><tp:taxon-name>Macrosaccus</tp:taxon-name></italic>.</p></tp:treatment-sec><tp:treatment-sec sec-type="Adult"><title>Adult.</title><p><italic>Head</italic> (<xref ref-type="fig" rid="F3">Figs 10, 11</xref>). Vertex covered with long dense tuft of piliform scales; frons with smooth appressed scales; eyes of midsize; interocular index (= vertical eye diameter/interocular distance) ~ 0.75–0.96. Antenna about 0.7× the length of forewing (n=9), smooth scaled, with a single row of scales per segment; scape with dense pecten. Proboscis well developed, naked, ca. 1.8–2.5× length of labial palpus. Maxillary palpus very short, rudimentary, ~ 0.5× length of labial palpomere II, and directed laterally; consisting of 2 articulated segments; basal 2 segments fused; segment 3 free, spherical. Labial palpus slender, drooping, with ratio of segments from base 1.5: 1: 2.</p><p><italic>Thorax</italic> (<xref ref-type="fig" rid="F3">Fig. 12</xref>). Forewing slender, maximum width/length ratio ca. 0.2, narrow at apex. Venation with 8 veins, apical part with 5 veins; Sc strong, extending nearly to costa, basal half of R indistinct, Rs2 present, Rs3 arises from apex of the cell, position of Rs4 variable, arising either from base of Rs3 or stalked with Rs3, M and CuA1 separate, CuP indistinct (fold) for entire length, 1A strong, separate, discal cell either open (with absence of crossvein between Rs2 and Rs3) or closed, extending ~ 0.78 of wing length. Hindwing lanceolate, maximum width 0.12 that of length, venation reduced, similar to <italic><tp:taxon-name>Phyllonorycter</tp:taxon-name></italic>; Sc very short, Rs very long, extending almost to apex; basal 2/3 of M indistinct, parallel to Rs, distal part of M ends near distal 3/5: basal half of Cu strong, distal half indistinct, ending slightly before <!--PageBreak-->midway along dorsum; frenulum a single stout bristle in male, 2 tightly appressed bristles in female, retinaculum in male consisting of a broadly triangular curved fold from the ventral base of Sc and a few stiff, forward directed scales situated on the posterior part of Cu.</p><p><italic>Abdomen</italic>. The margins of the abdominal opening strongly sclerotized and broad laterally, the sclerotized margination of abdomen opening unconnected on T2, S2 apodemes long, ~ half the length of S2, generally slender but more stout at basal 1/3 and very slender at distal 2/3; two pairs of tiny spinules on S2 sublaterally, and a pair of tiny spinules on S3–S6 sublaterally. Sternum 8 in male undeveloped.</p><p><italic>Male genitalia</italic>. Tegumen relatively short, broad, moderately sclerotized laterally. Caudal portion covered with numerous tiny setae. A pair of long, slender setae present at apex of tegumen. Vinculum broad, U-shaped with very slender, elongate saccus which ranges from 1.1–1.7× the length of valva. Valvae symmetrical, moderately broad, costal margin nearly straight to slightly curved; ventral margin variable between species from slightly convex to slightly concave over distal half with apex varying from fully round to abruptly narrowing; median surface of valva with sparse setae of medium length; apex of valva densely covered with longer, more stout setae. Transtilla complete and well developed, laterally expanded into rounded lobes. Aedeagus very long, nearly as long as entire genital capsule (from apex of tegumen to anterior end of saccus), straight and slender, of uniform diameter along its length; caudal end of vesica usually with long, slender cornuti; phallobase ~ ¼ total length of aedeagus.</p><p><italic>Female genitalia</italic>. Papillae anales flattened, strongly interconnected, covered with short setae mostly along apical margin; basal bar broad but weakly sclerotized. Posterior apophyses slightly longer than width of papillae anales, straight and slender. Segment 8 short, weakly sclerotized. Anterior apophyses as long or slightly shorter than posterior apophyses, with moderately broad bases, then slender extending to caudal 1/3 of segment 7. Ostium bursae opens medially, near caudal margin of segment 7; sterigma simple, without cuticle folds, antrum funnel-shaped, narrowing anteriorly. Subcaudal area of segment 7 mottled with numerous tubercles. Ductus bursae ~ 2× times longer than segment 7; a membranous accessory bursae ~ 2/3 the length of corpus bursae, arising from middle to anterior 1/3 of ductus bursae, with a smaller lateral pouch arising ~ midway along side of accessory bursae. Corpus bursae 1.0–2.0× the length of segment 7, subcaudal region of corpus bursae usually with scattered spicules or with spicules arranged in linear rows in <italic><tp:taxon-name>Macrosaccus robiniella</tp:taxon-name></italic>.</p></tp:treatment-sec><tp:treatment-sec sec-type="Larva"><title>Larva.</title><p>Hypermetamorphic with five larval instars. Earliest instars (1–3) highly modified sapfeeders with strongly depressed bodies and reduced chaetotaxy; 3 pairs of stemmata arranged in a lateral, anterior cluster on head; labrum short and broad, bilobed; anterior margin broadly concave, roughened, with minute dentations along inner margin of lateral lobes; maxillary and labial palpi absent. Later instars (4 and 5) tissue feeders, with cylindrical bodies. Head approximately round with full complement of mouthparts; 4 pairs of stemmata present; antenna 3-segmented with first segment moderately long; labrum strongly bilobed with raised median portion on each lobe; M1 absent; numerous secondary spines visible from inner, ventral perimeter of<!--PageBreak--> labrum. Thorax with SD1 elongate, immediately ventral to XD2; SD2 absent on T1, present on T2–3L group bisenose on T1–3. SV unisetose on T1–3. Legs relatively short but fully developed; coxae widely separated, with 4 coxal setae. Abdomen with D and SD groups bisetose on A1–8, 10; unisetose on A9; L group bisetose on A1–5, unisetose on A6–10; prolegs present on A3–5, 10; crochets of A3–5 arranged in a uniordinal circle; anal proleg with crochets arranged in a uniordinal semicircle opened caudally; anal plate with 4 pairs of setae.</p></tp:treatment-sec><tp:treatment-sec sec-type="Pupa"><title>Pupa.</title><p>Head with vertex terminating in a relatively short, broadly triangular, acute frontal process (cocoon cutter). Abdomen mostly covered dorsally and ventrally with dense, minute spines; dorsum of A2–7 with a single anterior row of short, stout spines; caudal half of sternum 7 with a transverse ridge (accessory cremaster) bearing ~ 18–21 mostly longitudinal rows of short, blunt spines; cremaster of A10 greatly reduced, nearly absent, consisting of 1–2 pairs of minute tergal spines.</p></tp:treatment-sec><tp:treatment-sec sec-type="Etymology"><title>Etymology.</title><p>The generic name is derived from the ancient Greek μακρο- (long) and σάκκος (bag) in reference to the elongate saccus in the male genitalia. Gender masculine.</p></tp:treatment-sec><tp:treatment-sec sec-type="Generic relationships and species diversity"><title>Generic relationships and species diversity.</title><p>Several morphological specializations closely associate <italic><tp:taxon-name>Macrosaccus</tp:taxon-name></italic> with the genera <italic><tp:taxon-name>Chrysaster</tp:taxon-name></italic>, <italic><tp:taxon-name>Cremastobombycia</tp:taxon-name></italic>, and <italic><tp:taxon-name>Phyllonorycter</tp:taxon-name></italic>. Some of these involve the moderately produced proboscis (~ 2× the length of the labial palpi) and the very reduced, two-segmented (with basal segment relatively enlarged), broad maxillary palpi (<xref ref-type="fig" rid="F3">Figs 10, 11</xref>). The wing venation of all three genera is nearly identical and is among the most reduced within <tp:taxon-name>Gracillariidae</tp:taxon-name>. Only three branches of Rs are present in the forewing, accompanied by single branches of M and Cu (<xref ref-type="fig" rid="F3">Fig. 12</xref>). Venation in the lanceolate hindwings is similarly reduced with only three major veins usually preserved (Rs, M, and Cu) in addition to the extremely basal Sc+R1. The position of Rs4 in <italic><tp:taxon-name>Macrosaccus</tp:taxon-name></italic> differs somewhat from that in the aforementioned three genera in arising either from the base of Rs3 or stalked with Rs3. Perhaps more significantly is that the discal cell is usually open in <italic><tp:taxon-name>Macrosaccus</tp:taxon-name></italic> due to the total or near absence of the Rs2-Rs3 crossvein. This crossvein is usually present in the other genera.</p><p>The most distinguishing feature in the male genitalia of <italic><tp:taxon-name>Macrosaccus</tp:taxon-name></italic> is the extremely long, rodlike saccus, whence the generic name is derived. The male saccus in <italic><tp:taxon-name>Chrysaster</tp:taxon-name></italic>, <italic><tp:taxon-name>Cremastobombycia</tp:taxon-name></italic>, and <italic><tp:taxon-name>Phyllonorycter</tp:taxon-name></italic> is either undeveloped or much shorter and stouter (except in two Afrotropical species <italic><tp:taxon-name>Phyllonorycter farensis</tp:taxon-name></italic> and <italic><tp:taxon-name>Phyllonorycter obandai</tp:taxon-name></italic>). Likewise sternum 8 in all males of these three genera is extended caudally as a variably lengthened plate beneath the genitalia, compared to being unmodified in <italic><tp:taxon-name>Macrosaccus</tp:taxon-name></italic>. The female genitalia of <italic><tp:taxon-name>Macrosaccus</tp:taxon-name></italic> typically possess a relatively large, variably shaped accessory bursa arising approximately midway along the long, slender ductus bursae. The corpus bursae contains dense patches or faint rows of minute spines. The accessory bursae in <italic><tp:taxon-name>Phyllonorycter</tp:taxon-name></italic> originates more caudally near the ostium, and usually two, circular and variably sclerotized signa are present (<xref ref-type="bibr" rid="B25">Davis and Deschka 2001</xref>).</p><p>The pupa of <italic><tp:taxon-name>Macrosaccus</tp:taxon-name></italic> is characterized by an accessory cremaster on abdominal sternum 7 that is unlike that of any other known gracillarid genus. This consists of a raised transverse ridge bearing ~ 18–21 mostly longitudinally oblique rows of short, blunt spines (<xref ref-type="fig" rid="F18">Figs 84, 85</xref>). The accessory cremaster when present in <italic><tp:taxon-name>Phyllonorycter</tp:taxon-name></italic> differs <!--PageBreak-->greatly in consisting of a raised triangular area located midventrally on sternum 7 with 1–2 pairs of stout spines projecting laterally (<xref ref-type="bibr" rid="B25">Davis and Deschka 2001</xref>).</p><p>In addition to the foregoing morphological characters, a preliminary molecular phylogeny based on ten genes also strongly places <italic><tp:taxon-name>Macrosaccus</tp:taxon-name></italic> apart from <italic><tp:taxon-name>Phyllonorycter</tp:taxon-name></italic> (<xref ref-type="bibr" rid="B51">Kawahara 2010</xref>). Morphological characters distinguishing <italic><tp:taxon-name>Macrosaccus</tp:taxon-name></italic> from <italic><tp:taxon-name>Phyllonorycter</tp:taxon-name></italic> are summarized in <xref ref-type="table" rid="T3">Table 3</xref>.</p><p>Five species, all indigenous to the New World, are currently recognized in the new genus <italic><tp:taxon-name>Macrosaccus</tp:taxon-name></italic>. The high sequence divergence of the barcoding region of COI (&gt; 7%) between species (<xref ref-type="fig" rid="F1">Fig. 1</xref>, <xref ref-type="table" rid="T2">Table 2</xref>) further confirms the species concepts previously determined by morphological and larval host information. Sequence divergences within species for the 12 samples with multiple specimens were low and varied between 0–0.62% (<italic><tp:taxon-name>Macrosaccus gliricidius</tp:taxon-name></italic>), 0% (<italic><tp:taxon-name>Macrosaccus morrisella</tp:taxon-name></italic>), 0–0.46% (<italic><tp:taxon-name>Macrosaccus neomexicanus</tp:taxon-name></italic>), and 0–0.71% (<italic><tp:taxon-name>Macrosaccus robiniella</tp:taxon-name></italic>). The latter included specimens from Belgium and the United States.</p><table-wrap id="T3" position="float" orientation="portrait"><label>Table 3.</label><caption><p>Diagnostic comparisons between adults and pupae of <italic><tp:taxon-name>Macrosaccus</tp:taxon-name></italic> and <italic><tp:taxon-name>Phyllonorycter</tp:taxon-name></italic>.</p></caption><table><tbody><tr><th rowspan="1" colspan="1">Character</th><th rowspan="1" colspan="1">Macrosaccus</th><th rowspan="1" colspan="1">Phyllonorycter</th></tr><tr><td rowspan="1" colspan="1">Sternum 8</td><td rowspan="1" colspan="1">Unmodified (not extended)</td><td rowspan="1" colspan="1">Caudally extended</td></tr><tr><td rowspan="1" colspan="1">Male genitalia: apex of tegumen</td><td rowspan="1" colspan="1">With 2 setae</td><td rowspan="1" colspan="1">No setae</td></tr><tr><td rowspan="1" colspan="1">Male genitalia: saccus </td><td rowspan="1" colspan="1">Saccus longer than valva in all species</td><td rowspan="1" colspan="1">Saccus shorter than valva except in two Afrotropical species</td></tr><tr><td rowspan="1" colspan="1">Male genitalia: setation of valva</td><td rowspan="1" colspan="1">Only apex of valva densely covered with elongate, stout setae </td><td rowspan="1" colspan="1">Other types of setation</td></tr><tr><td rowspan="1" colspan="1">Male genitalia: aedeagus</td><td rowspan="1" colspan="1">ca. 2× as long as genital capsule from apex of tegumen to anterior end of vinculum</td><td rowspan="1" colspan="1">Significantly shorter except in three Afrotropical species</td></tr><tr><td rowspan="1" colspan="1">Female genitalia: signum</td><td rowspan="1" colspan="1">Consisting of numerous microscopic spicules scattered or in linear series on subcaudal part of corpus bursae</td><td rowspan="1" colspan="1">Signa not scattered, often confined to 1–2 moderately sclerotized, oval areas</td></tr><tr><td rowspan="1" colspan="1">Forewing venation</td><td rowspan="1" colspan="1">Rs4 arises either from base of Rs3 or is stalked with Rs3</td><td rowspan="1" colspan="1">Rs3 and Rs4 separate</td></tr><tr><td rowspan="1" colspan="1">Pupa: accessory cremaster of sternum 7</td><td rowspan="1" colspan="1">An elongate, transverse ridge bearing 18-21 oblique rows of minute spines </td><td rowspan="1" colspan="1">No transverse ridge; instead located midventrally, with 1-2 pairs of lateral spines</td></tr></tbody></table></table-wrap></tp:treatment-sec><tp:treatment-sec><!--Section generated to contain objects referenced in tp:taxon-treatment.--><fig id="F3" position="float" orientation="portrait"><label>Figures 10–12.</label><caption><p>Adult morphology, <italic><tp:taxon-name>Macrosaccus robiniella</tp:taxon-name></italic>. <bold>10</bold> Head <bold>11</bold> Detail of left maxilla <bold>12</bold> Wing venation.</p></caption><graphic xmlns:xlink="http://www.w3.org/1999/xlink" xlink:href="ZooKeys-098-029-g003.jpg" position="float" orientation="portrait" xlink:type="simple"/></fig><fig id="F18" position="float" orientation="portrait"><label>Figures 84–89.</label><caption><p>Pupa of <italic><tp:taxon-name>Macrosaccus robiniella</tp:taxon-name></italic>. <bold>83</bold> Abdominal segments 7, 8, 9+10, ventral view (100 µm) <bold>85</bold> Detail of accessory cremaster, abdominal sternum 7 (100 µm) <bold>86</bold> Abdominal segments 8, 9+10, dorsal view (100 µm) <bold>87</bold> Abdominal segments 8, 9+10, ventral view (50 µm) <bold>88</bold> Caudal view of abdomen (100 µm) <bold>89</bold> Abdominal segments 8, 9+10, lateral view (100 µm). (Scale lengths in parentheses).</p></caption><graphic xmlns:xlink="http://www.w3.org/1999/xlink" xlink:href="ZooKeys-098-029-g018.jpg" position="float" orientation="portrait" xlink:type="simple"/></fig><fig id="F1" position="float" orientation="portrait"><label>Figure 1.</label><caption><p>Compressed subtree sequenced data for cytochrome c oxidase I (COI) of <italic><tp:taxon-name>Macrosaccus</tp:taxon-name></italic>, derived from 13 samples among 5 species based upon neighbor-joining analysis with Kimura 2-parameter model. Numbers above branches indicate branch length. Sequence lengths obtained for all samples were 658bp each.</p></caption><graphic xmlns:xlink="http://www.w3.org/1999/xlink" xlink:href="ZooKeys-098-029-g001.jpg" position="float" orientation="portrait" xlink:type="simple"/></fig><table-wrap id="T2" position="float" orientation="portrait"><label>Table 2.</label><caption><p>Mitochondrial DNA (COI) sequence divergence (%) among species of <italic><tp:taxon-name>Macrosaccus</tp:taxon-name></italic>. Uncorrected average pairwise distances are shown for the barcoding region of (COI). Shaded cells contain means within species distances. Cells below shaded diagonal contain mean between species distances. Species abbreviations in the heading refer to species listed in left column.</p></caption><table><tbody><tr><th rowspan="1" colspan="1"/><th rowspan="1" colspan="1">gliri</th><th rowspan="1" colspan="1">morr</th><th rowspan="1" colspan="1">robi</th><th rowspan="1" colspan="1">neom</th><th rowspan="1" colspan="1">uhle</th></tr><tr><td rowspan="1" colspan="1"><italic><tp:taxon-name>Macrosaccus gliricidius</tp:taxon-name></italic></td><td rowspan="1" colspan="1">0.4 </td><td rowspan="1" colspan="1"/><td rowspan="1" colspan="1"/><td rowspan="1" colspan="1"/><td rowspan="1" colspan="1"/></tr><tr><td rowspan="1" colspan="1"><italic><tp:taxon-name>Macrosaccus morrisella</tp:taxon-name></italic></td><td rowspan="1" colspan="1">8.1</td><td rowspan="1" colspan="1">0.0</td><td rowspan="1" colspan="1"/><td rowspan="1" colspan="1"/><td rowspan="1" colspan="1"/></tr><tr><td rowspan="1" colspan="1"><italic><tp:taxon-name>Macrosaccus robiniella</tp:taxon-name></italic></td><td rowspan="1" colspan="1">8.1 </td><td rowspan="1" colspan="1">4.7</td><td rowspan="1" colspan="1">0.4</td><td rowspan="1" colspan="1"/><td rowspan="1" colspan="1"/></tr><tr><td rowspan="1" colspan="1"><italic><tp:taxon-name>Macrosaccus neomexicanus</tp:taxon-name></italic></td><td rowspan="1" colspan="1">7.1</td><td rowspan="1" colspan="1">4.5</td><td rowspan="1" colspan="1">4.1 </td><td rowspan="1" colspan="1">0.5</td><td rowspan="1" colspan="1"/></tr><tr><td rowspan="1" colspan="1"><italic><tp:taxon-name>Macrosaccus uhlerella</tp:taxon-name></italic></td><td rowspan="1" colspan="1">8.6</td><td rowspan="1" colspan="1">6.7</td><td rowspan="1" colspan="1">6.5</td><td rowspan="1" colspan="1">7.3</td><td rowspan="1" colspan="1">0.0</td></tr></tbody></table></table-wrap></tp:treatment-sec><ref-list><ref id="B25"><mixed-citation xmlns:xlink="http://www.w3.org/1999/xlink" xlink:type="simple"><person-group><name name-style="western"><surname>Davis</surname><given-names>DR</given-names></name><name name-style="western"><surname>Deschka</surname><given-names>G</given-names></name></person-group> (<year>2001</year>)<article-title> Biology and systematics of the North American <italic>Phyllonorycter</italic> leafminers on Salicaceae, with a synoptic catalogue of the Palearctic species (Lepidoptera: Gracillariidae)</article-title>. <source>Smithsonian Contribution to Zoology</source><volume>614</volume>: <fpage>1</fpage>–<lpage>89</lpage>, Figs 1–451, 6 maps, 5 tables.</mixed-citation></ref><ref id="B51"><mixed-citation xmlns:xlink="http://www.w3.org/1999/xlink" xlink:type="simple"><person-group><name name-style="western"><surname>Kawahara</surname><given-names>AY</given-names></name></person-group> (<year>2010</year>)<source> Phylogenomics. Life-history, evolution and taxonomy of leaf mining moths (Lepidoptera: Gracillarioidea)</source>. Ph.D. Dissertation. <publisher-name>University of Maryland, College Park</publisher-name>, <lpage>170</lpage> pp.</mixed-citation></ref></ref-list></tp:taxon-treatment>
