# Supplementary material for: Systematics and biology of the new genus Macrosaccus with descriptions of two new species (Lepidoptera, Gracillariidae)
Source: Zookeys. 2011 May 13;(98):29–82. doi: 10.3897/zookeys.98.925 (PMC3095132; doi:10.3897/zookeys.98.925)
Supplement: XML Treatment for Macrosaccus robiniella [file zookeys.98.925-treatment2.xml]

<!DOCTYPE tp:taxon-treatment
  PUBLIC "-//TaxonX//DTD Taxonomic Treatment Publishing DTD v0 20100105//EN" "tax-treatment-NSO.dtd">
<tp:taxon-treatment xmlns:tp="http://www.plazi.org/taxpub"><tp:treatment-meta><mixed-citation publication-type="journal"><person-group><name><surname>Davis</surname><given-names>Donald R.</given-names></name><name><surname>De Prins</surname><given-names>Jurate</given-names></name></person-group><article-title>
                Systematics and biology of the new genus <italic>Macrosaccus</italic> with descriptions of two new species (Lepidoptera, Gracillariidae)
                </article-title><source>Zookeys</source><day>13</day><month>5</month><year>2011</year><volume>2011</volume><issue>98</issue><fpage>29</fpage><lpage>82</lpage><pub-id pub-id-type="doi">10.3897/zookeys.98.925</pub-id></mixed-citation></tp:treatment-meta><tp:nomenclature><tp:taxon-name>
                        <tp:taxon-name-part taxon-name-part-type="genus">Macrosaccus</tp:taxon-name-part>
                        <tp:taxon-name-part taxon-name-part-type="species">robiniella</tp:taxon-name-part>
                    <object-id xmlns:xlink="http://www.w3.org/1999/xlink" xlink:type="simple">http://species-id.net/wiki/Macrosaccus_robiniella</object-id>
                    </tp:taxon-name><tp:taxon-authority>(Clemens)</tp:taxon-authority><tp:taxon-status xmlns:xlink="http://www.w3.org/1999/xlink" xlink:type="simple">comb. n.</tp:taxon-status><xref ref-type="fig" rid="F1">Figs 1</xref><xref ref-type="fig" rid="F2">4</xref><xref ref-type="fig" rid="F3">10</xref><xref ref-type="fig" rid="F4">17</xref><xref ref-type="fig" rid="F9">36</xref><xref ref-type="fig" rid="F9">40</xref><xref ref-type="fig" rid="F14">59</xref><xref ref-type="fig" rid="F19">98</xref><xref ref-type="table" rid="T1">Tables 1</xref><xref ref-type="table" rid="T2">2</xref><xref ref-type="table" rid="T4">4</xref><xref ref-type="table" rid="T5">5</xref><tp:nomenclature-citation-list><tp:nomenclature-citation><tp:taxon-name>Lithocolletis robiniella</tp:taxon-name><comment><xref ref-type="bibr" rid="B20">Clemens 1859</xref> (Nov.): 318; <xref ref-type="bibr" rid="B21">1872</xref>: 66.- <xref ref-type="bibr" rid="B14">Chambers 1871</xref>: 54, 87, 163, 183, 185; <xref ref-type="bibr" rid="B15">1872</xref>: 9, 107; <xref ref-type="bibr" rid="B16">1875</xref>: 228; <xref ref-type="bibr" rid="B17">1877</xref>: 137.- <xref ref-type="bibr" rid="B102">Zeller 1875</xref>: 348.- <xref ref-type="bibr" rid="B39">Frey and Boll 1878</xref>: 275.- <xref ref-type="bibr" rid="B84">Riley 1891</xref>: 109, No. 5889.- <xref ref-type="bibr" rid="B10">Busck 1903</xref>: 189.- <xref ref-type="bibr" rid="B34">Dyar 1902 [1903]</xref>: 551, No 6267.- <xref ref-type="bibr" rid="B6">Braun 1908</xref>: 291.- <xref ref-type="bibr" rid="B70">Meyrick 1912a</xref>: 7; <xref ref-type="bibr" rid="B71">1912b</xref>: 32.- <xref ref-type="bibr" rid="B7">Braun 1914</xref>: 110.- <xref ref-type="bibr" rid="B38">Forbes 1923</xref>: 192.- <xref ref-type="bibr" rid="B69">McDunnough 1939</xref>: 95, No. 9191.- <xref ref-type="bibr" rid="B98">Weaver and Dorsey 1965</xref>: 934; <xref ref-type="bibr" rid="B99">1967</xref>: 178.</comment></tp:nomenclature-citation><tp:nomenclature-citation><tp:taxon-name>Phyllonorycter robiniella</tp:taxon-name><comment> (Clemens).- <xref ref-type="bibr" rid="B35">Ely 1918</xref>: 59.- <xref ref-type="bibr" rid="B23">Davis 1983</xref>: 10.- <xref ref-type="bibr" rid="B68">Maier and Davis 1989</xref>: 15.- <xref ref-type="bibr" rid="B64">Leraut 1997</xref>: 96.- <xref ref-type="bibr" rid="B30">De Prins and De Prins 2005</xref>: 342.- <xref ref-type="bibr" rid="B28">De Prins and De Prins 2011</xref>.</comment></tp:nomenclature-citation><tp:nomenclature-citation><tp:taxon-name>Argyromiges pseudacaciella</tp:taxon-name><comment><xref ref-type="bibr" rid="B36">Fitch 1859</xref>: 836, No. 335.</comment></tp:nomenclature-citation><tp:nomenclature-citation><tp:taxon-name>Lithocolletis pseudacaciella</tp:taxon-name><comment> (Fitch).- Riley, 1891: 109, No. 5889 (synonym of <italic><tp:taxon-name>Lithocolletis robiniella</tp:taxon-name></italic>).- <xref ref-type="bibr" rid="B34">Dyar 1902 [1903]</xref>: 551, No 6267.- <xref ref-type="bibr" rid="B6">Braun 1908</xref>: 291.- <xref ref-type="bibr" rid="B70">Meyrick 1912a</xref>: 7; <xref ref-type="bibr" rid="B71">1912b</xref>: 32.- <xref ref-type="bibr" rid="B35">Ely 1918</xref>: 59.- <xref ref-type="bibr" rid="B2">Barnes and McDunnough 1917</xref>: 187, No. 7915.- <xref ref-type="bibr" rid="B69">McDunnough 1939</xref>: 95, No. 9191.- <xref ref-type="bibr" rid="B23">Davis 1983</xref>: 10.- <xref ref-type="bibr" rid="B64">Leraut 1997</xref>: 96.- <xref ref-type="bibr" rid="B30">De Prins and De Prins 2005</xref>: 342.- <xref ref-type="bibr" rid="B28">De Prins and De Prins 2011</xref>.</comment></tp:nomenclature-citation></tp:nomenclature-citation-list></tp:nomenclature><tp:treatment-sec sec-type="Diagnosis"><title>Diagnosis.</title><p>The overall appearance of this widespread eastern North American (and now well established European) species most closely resembles that of the more southwestern US species, <italic><tp:taxon-name>Macrosaccus neomexicanus</tp:taxon-name></italic>. The more abruptly constricted apical region of the valvae and the minute, longitudinally oriented striae and spicules of the corpus bursae readily distinguish it from <italic><tp:taxon-name>Macrosaccus neomexicanus</tp:taxon-name></italic>.</p></tp:treatment-sec><tp:treatment-sec sec-type="Adult"><title>Adult</title><p>(<xref ref-type="fig" rid="F2">Figs 2–4</xref>). Forewing length 2.3–3.1 mm.</p><p><italic>Head:</italic> Frons smooth, shiny white. Vertex extremely rough; vestiture consisting of a tuft of elongate, piliform, mostly dark brown, intermixed with white, scales. Labial palpus white. Antenna mostly dark fuscous dorsally for most its length, with dark area narrowing to a more slender dark streak toward basal 1/4–1/3 its length; antenna mostly white ventrally; apical segment entirely white.</p><p><!--PageBreak--><!--PageBreak--><italic>Thorax:</italic> Dark brown dorsally, white ventrally; tegula dark brown, with pale grey to white suffusion anteriorly. Forewing pattern complex, costal half mostly light orange brown crossed by 4 equally spaced, white costal strigulae, each bordered basally, sometimes faintly, by black to dark grey and distally by light grey scales; basal 2 strigulae strongly oblique; a fifth, minute, white strigula sometimes arising from black apical spot before forewing apex. Basal third and dorsal half of forewing usually darker, mostly black to sometimes pale golden grey between strigulae; slender white streak from base of wing usually indistinct or absent; a greyish, oblique strigula often evident near base of wing which connects with a larger, more distinct greyish strigula from dorsal margin; dorsal margin also with 3, usually less distinct white strigulae approximately opposite to distal 3 white strigulae from costa; basal dorsal strigula usually contiguous with second costal strigula. Apex of forewing with a large black apical spot, which is rarely reduced; fringe mostly light grey. Hindwing, including fringe, uniformly grey. Foreleg mostly dark fuscous dorsally, white ventrally, with 2 white annuli around basal tarsomeres; midleg with 2 oblique bands of white dorsally over tibia; tarsomeres more broadly banded with white dorsally; hindleg mostly white with much of tibia pale fuscous dorsally, and with 3 broad, pale fuscous annuli dorsally over tarsomeres.</p><p><italic>Abdomen:</italic> dark fuscous dorsally and white ventrally with greyish suffusion on anterior portion of segments 2–7 laterally and sometimes ventrally on A8.</p><p><italic>Male genitalia</italic> (<xref ref-type="fig" rid="F4">Figs 13, 14</xref>): Valva relatively simple, similar to <italic><tp:taxon-name>Macrosaccus morrisella</tp:taxon-name></italic> in form, gradually constricted before apex; apex rounded, densely setose; base of costa fused to moderately thickened, arched transtilla; transtilla with rounded knoblike lateral projections that extend anteriorly in repose (more caudally when valvae are spread widely apart); saccus a slender, elongate rod ~ 1.2× length of valva. Aedeagus very long and uniformly slender, ~ 2.1× length of valva.</p><p><italic>Female genitalia</italic> (<xref ref-type="fig" rid="F4">Figs 15–17</xref>): Ductus bursae long and slender, nearly half the length of elongate corpus bursae. Accessory bursae ~ 2/3 the length of corpus bursae, arising from anterior 1/3 of ductus bursae; with a smaller lateral pouch arising ~ midway along side of accessory bursae. Corpus bursae gradually broadening anteriorly, with faint longitudinal striae in wall which bear longitudinal rows of low, dentate ridges around anterior third of corpus bursae; walls of anterior end (distal 1/5) of corpus bursae entirely membranous.</p><fig id="F2" position="float" orientation="portrait"><label>Figures 2–9.</label><caption><p>Adults <bold>2–4.</bold> <italic><tp:taxon-name>Macrosaccus robiniella</tp:taxon-name></italic>. <bold>2</bold>♂, USA: Maryland, (2.8 mm) <bold>3</bold> ♂, USA: Maryland, (3.0 mm) <bold>4</bold> BELGIUM: Antwerp, (3.0 mm) <bold>5</bold> <italic><tp:taxon-name>Macrosaccus morrisella</tp:taxon-name></italic>, ♂, USA: Maryland, (2.5 mm) <bold>6</bold> <italic><tp:taxon-name>Macrosaccus neomexicanus</tp:taxon-name></italic>, USA: Arizona, (3.2 mm) <bold>7</bold> <italic><tp:taxon-name>Macrosaccus uhlerella</tp:taxon-name></italic>, USA: Illinois, (2.5 mm) <bold>8</bold> <italic><tp:taxon-name>Macrosaccus uhlerella</tp:taxon-name></italic>, USA: Illinois, (3.0 mm) <bold>9</bold> <italic><tp:taxon-name>Macrosaccus gliricidius</tp:taxon-name></italic>, ♂, HONDURAS: Morazán, (2.4 mm). (Forewing lengths in parentheses).</p></caption><graphic xmlns:xlink="http://www.w3.org/1999/xlink" xlink:href="ZooKeys-098-029-g002.jpg" position="float" orientation="portrait" xlink:type="simple"/></fig><fig id="F3" position="float" orientation="portrait"><label>Figures 10–12.</label><caption><p>Adult morphology, <italic><tp:taxon-name>Macrosaccus robiniella</tp:taxon-name></italic>. <bold>10</bold> Head <bold>11</bold> Detail of left maxilla <bold>12</bold> Wing venation.</p></caption><graphic xmlns:xlink="http://www.w3.org/1999/xlink" xlink:href="ZooKeys-098-029-g003.jpg" position="float" orientation="portrait" xlink:type="simple"/></fig><fig id="F4" position="float" orientation="portrait"><label>Figures 13–17.</label><caption><p>Genitalia<bold>,</bold> <italic><tp:taxon-name>Macrosaccus robiniella</tp:taxon-name></italic>. <bold>13–14</bold> Male. <bold>13</bold> Genital capsule, ventral view <bold>14</bold> Aedeagus. <bold>15–17</bold> Female. <bold>15</bold> Lateral view <bold>16</bold> Detail of signa within corpus bursae <bold>17</bold> Segments 7–10, ventral view.</p></caption><graphic xmlns:xlink="http://www.w3.org/1999/xlink" xlink:href="ZooKeys-098-029-g004.jpg" position="float" orientation="portrait" xlink:type="simple"/></fig></tp:treatment-sec><tp:treatment-sec sec-type="Larva"><title>Larva</title><p>(<xref ref-type="fig" rid="F14">Figs 59</xref>–<xref ref-type="fig" rid="F18">80</xref>, <xref ref-type="fig" rid="F19">90–96</xref>). Hypermetamorphic; five larval instars. Earliest instars (1–3) highly modified sapfeeders with strongly depressed bodies and reduced chaetotaxy; maximum length 3.7 mm, width (T1): 0.9 mm. Later instars (4 and 5) tissue feeders, with cylindrical bodies; maximum length: 4.7 mm, width: 0.7 mm; body colour pale green to white with notal plates and pinnacula smooth, reduced and unpigmented (indistinct).</p></tp:treatment-sec><tp:treatment-sec sec-type="Sap-feeding instars"><title>Sap-feeding instars.</title><p><italic>Head</italic>: Maximum width (third instar) 0.4 mm; greatly depressed, triangular. Most setae lost or reduced; 3 pairs of stemmata arranged in a lateral, anterior cluster on head. Labrum (<xref ref-type="fig" rid="F14">Fig. 60</xref>) short and broad, bilobed, with 2 pairs of extremely reduced, peglike dorsal setae; anterior margin broadly concave, roughened, with 4–5 minute dentations along inner margin of lateral lobes. Mandibles<!--PageBreak--> broadly rounded, flattened, with 2 short cusps lateral to relatively large inner plate. Labium smooth, lateral margins subparallel; anterior margin shallowly notched at middle; spinneret absent. Maxillary and labial palpi absent. Hypopharynx broad, densely covered with minute spines along anterior margin; with margin slightly excavated at <!--PageBreak-->middle. Antenna 3-segmented, with short basiconic sensilla as shown (<xref ref-type="fig" rid="F14">Fig. 62</xref>). <italic>Body</italic>: Setae generally reduced. Legs, prolegs, and crochets absent.</p></tp:treatment-sec><tp:treatment-sec sec-type="Tissue-feeding instars"><title>Tissue-feeding instars.</title><p><italic>Head</italic>: Approximately round with full complement of mouthparts; brown; maximum width (fifth instar) 0.35 mm. Frons elongate, ~ 0.85× the distance to epicranial notch. Ecdysial line terminating near epicranial notch. Chaetotaxy (<xref ref-type="fig" rid="F19">Figs 91–92</xref>) relatively complete; all three MD setae present, arising caudad to P1. P1 arising adjacent to ecdysial line. P2 reduced, arising slightly caudad to reduced L1. Setae AF1–2 absent. A2 arising near A3 in a line between P1 and A3. C1 and 2 reduced, closely adjacent. Four stemmata present. Antenna 3-segmented; first segment moderately long; sensilla as shown in <xref ref-type="fig" rid="F15">Fig. 70</xref>. Labrum (<xref ref-type="fig" rid="F15">Figs 68</xref>, <xref ref-type="fig" rid="F19">95</xref>) strongly bilobed with raised median portion on each lobe; M1 absent; numerous secondary spines visible from inner, ventral perimeter of labrum. Mandible (<xref ref-type="fig" rid="F15">Figs 71</xref>, <xref ref-type="fig" rid="F19">96</xref>) with three large median cusps and one smaller median and two lateral cusps; mandibular setae variable (1–2) and located on anterior surface. Hypopharynx with dense, well developed dorsal spines. Maxilla as shown in <xref ref-type="fig" rid="F15">Fig. 69</xref>. Spinneret a relatively short tube with a simple, rounded apex. Labial palpus with a relatively long basal segment bearing one short sensillum and a much shorter (~ 0.25× length of basal segment) apical bearing a single long apical sensillum ~ 2× length of apical segment. <italic>Thorax</italic>: Setae XD1 and 2 short, of equal lengths on prothorax (T1). SD1 elongate, immediately ventral to XD2; SD2 absent on T1, present on T2–3L group bisenose on T1–3. SV unisetose on T1–3. Legs (<xref ref-type="fig" rid="F16">Fig. 76</xref>) relatively short but fully developed; coxae widely separated, with 4 coxal setae; pretarsal claw moderately curved. <italic>Abdomen</italic>: D and SD groups bisetose on A1–8, 10; unisetose on A9; L group bisetose on A1–5, unisetose on A6–10. Prolegs present on A3–5, 10; crochets of A3–5 consisting of 17–24 small hooks arranged in a uniordinal circle; anal proleg with crochets consisting of 15–18 small hooks arranged in a uniordinal semicircle opened caudally (<xref ref-type="fig" rid="F17">Fig. 79</xref>). Anal plate with 4 pairs of setae.</p></tp:treatment-sec><tp:treatment-sec sec-type="Larval mine"><title>Larval mine</title><p>(<xref ref-type="fig" rid="F9">Figs 36–40</xref>). The mine begins as an elongate serpentine track (<xref ref-type="fig" rid="F9">Fig. 37</xref>) which enlarges to an elongate-oval, whitish blotch <xref ref-type="fig" rid="F9">Fig. 36, 38</xref>) located on one side of the midrib and usually on the under (abaxial) side of the leaflet. Eventually the mine becomes slightly tentiform due to the silk laid down by the later instar larvae.</p></tp:treatment-sec><tp:treatment-sec sec-type="Hosts"><title>Hosts.</title><p>(<xref ref-type="table" rid="T1">Table 1</xref>). <tp:taxon-name>Fabaceae</tp:taxon-name>: <italic><tp:taxon-name>Robinia pseudoacacia</tp:taxon-name></italic> L. (<xref ref-type="bibr" rid="B20">Clemens 1859</xref>: 320), <italic><tp:taxon-name>Robinia viscosa</tp:taxon-name></italic> Vent. (<xref ref-type="bibr" rid="B18">Chambers 1878</xref>: 111), <italic><tp:taxon-name>Robinia hispida</tp:taxon-name></italic> L. (<xref ref-type="bibr" rid="B18">Chambers 1878</xref>: 111; <xref ref-type="bibr" rid="B73">Needham et al. 1928</xref>: 288). The primary host, <italic><tp:taxon-name>Robinia pseudoacacia</tp:taxon-name></italic>, is believed once to have occurred primarily in two regions within the United States – one centered in the Appalachian Mountains from central Pennsylvania to northern Georgia and Alabama, and the other in the Ozark Plateau of southern Missouri, eastern Arkansas to eastern Oklahoma. This tree has since spread over much of the continental United States, portions of northeastern Canada, and parts of South America, Europe, Asia, Africa, and Australia (<xref ref-type="bibr" rid="B90">Stone 2009</xref>).</p></tp:treatment-sec><tp:treatment-sec sec-type="Life history"><title>Life history</title><p>(<xref ref-type="fig" rid="F9">Figs 36–40</xref>). The egg of <italic><tp:taxon-name>Macrosaccus robiniella</tp:taxon-name></italic> is deposited externally usually some distance from the leaf edge or midrib. Five larval instars have been observed by counting head capsules within mines in North America and Belgium. <xref ref-type="bibr" rid="B50">Kasch and Nicolai (2002)</xref> reported up to six instars based on head capsule measurements in Germany.<!--PageBreak--> The larvae typically form elongate-oval, whitish blotch mines on usually the under (abaxial) side of the leaflets. Upon eclosion, the apodal, prognathous sap-feeding larva enters the leaf and begins a slender, subepidermal, serpentine mine (<xref ref-type="fig" rid="F9">Fig. 37</xref>). Eventually the mine is expanded into an oval blotch (<xref ref-type="fig" rid="F9">Fig. 38</xref>) which usually encompasses and obliterates the previous serpentine mine. As is true for the larvae of <italic><tp:taxon-name>Phyllonorycter</tp:taxon-name></italic> (<xref ref-type="bibr" rid="B25">Davis and Deschka 2001</xref>), the last sap-feeding instar probably begins expanding the mine laterally. Initiation of the tissue-feeding instar is indicated by deeper feeding into the spongy and palisade tissue layers of the leaflet as the larva begins to ingest solid tissue. The resulting injury becomes visible from the opposite leaf surface, particularly in the underside mines, as dense, whitish punctures. As the tissue-feeding larva matures, it begins to lay down silken strands across the inner surface of the mine causing the leaflet to roll inwards and the mine to become tentiform (<xref ref-type="fig" rid="F9">Fig. 39</xref>). Pupation occurs inside a silken cocoon (<xref ref-type="fig" rid="F9">Fig. 40</xref>) within the mine without any precut exit opening. Especially during heavy infestations, the mines of adjacent larvae may coalesce resulting in multiple pupal cocoons. The phenology of this species has not been accurately determined over its range within North America. Normally two to three generations per year have been reported in Europe, which can occasionally reach as many as four (<xref ref-type="bibr" rid="B75">Nicolai 2005</xref>).</p><p><xref ref-type="bibr" rid="B6">Braun (1908)</xref> noted that the mines could occur on both leaf surfaces. <xref ref-type="bibr" rid="B99">Weaver and Dorsey (1967)</xref> described the larval mining behaviour of <italic><tp:taxon-name>Macrosaccus robiniella</tp:taxon-name></italic> in great detail and observed several differences between the upper side mines, which reportedly were more common at higher elevations (~ 760 m), and the under side mines. The latter were found most frequently at elevations of ~ 270 m at their West Virginia study sites. Some of the distinctions they observed were that upper side mines occurred usually more basal on the leaflet and often extended across the midrib, with the larval frass concentrated more basally within the mine. Under side mines are situated less basally and usually restricted to one side of the midrib, with frass scattered more uniformly throughout the mine. Only a single, somewhat loosely woven cocoon was observed in the upper side mines, compared to as many as three, densely woven cocoons in the lower mines. DRD compared males reared from the upper and lower side mines and found no significant morphological differences (<xref ref-type="bibr" rid="B99">Weaver and Dorsey 1967</xref>). A search for the Weaver specimens in the collections of the University of West Virginia at Morgantown yielded no material associated with the upper side mines from the higher elevation sites (~ 760 m). Hopefully specimens from the higher elevation, upper side mines can be collected in order to examine their genetic distances.</p><p>In addition to <tp:taxon-name>Hymenoptera</tp:taxon-name> parasitoids, other <tp:taxon-name>Lepidoptera</tp:taxon-name> larvae have been noted within the mines of <italic><tp:taxon-name>Macrosaccus robiniella</tp:taxon-name></italic> (<xref ref-type="bibr" rid="B99">Weaver and Dorsey 1967</xref>). These were observed to alter the appearance of the mine by removing all mesophyll and largely destroying the frass pattern created by <italic><tp:taxon-name>Macrosaccus robiniella</tp:taxon-name></italic>. <xref ref-type="bibr" rid="B80">Packard (1890)</xref> identifies a species of <tp:taxon-name>Gelechiidae</tp:taxon-name>, <italic><tp:taxon-name>Filatima pseudacaciella</tp:taxon-name></italic> (Chambers), which sometimes feeds within the mine in addition to feeding externally.</p></tp:treatment-sec><tp:treatment-sec sec-type="Natural enemies"><title>Natural enemies.</title><p>(<xref ref-type="table" rid="T4">Table 4</xref>). Fifty seven species (including two unidentified) ofHymenoptera, the great majority of which are members of <tp:taxon-name>Eulophidae</tp:taxon-name> (<xref ref-type="bibr" rid="B77">Noyes 2010</xref>), <!--PageBreak-->have been reported as parasitoids of <italic><tp:taxon-name>Macrosaccus robiniella</tp:taxon-name></italic> in Europe and North America. <xref ref-type="bibr" rid="B99">Weaver and Dorsey (1967)</xref> also list two species of predators in the families <tp:taxon-name>Reduviidae</tp:taxon-name> and <tp:taxon-name>Vespidae</tp:taxon-name> that preyed on <italic><tp:taxon-name>Macrosaccus robiniella</tp:taxon-name></italic><!--PageBreak--><!--PageBreak--><!--PageBreak--></p></tp:treatment-sec><tp:treatment-sec sec-type="Pupa"><title>Pupa</title><p>(<xref ref-type="fig" rid="F17">Figs 82</xref>–<xref ref-type="fig" rid="F18">89</xref>, <xref ref-type="fig" rid="F19">97, 98</xref>). Maximum length 3.6 mm; width 0.9 mm. Vertex with frontal process (cocoon cutter) relatively short, broadly triangular, acute (<xref ref-type="fig" rid="F17">Figs 81, 82</xref>). Forewing extending to anterior margin of A6; antenna slightly longer to middle of A6; hindleg extending to A7. Abdomen mostly covered dorsally and ventrally with dense, minute spines; dorsum of A2–7 with a single anterior row of short, stout spines (<xref ref-type="fig" rid="F17">Figs 83</xref>, <xref ref-type="fig" rid="F19">98</xref>); caudal half of sternum 7 with a transverse ridge (accessory cremaster) bearing ~ 18–21 mostly longitudinal rows of short, blunt spines (<xref ref-type="fig" rid="F18">Figs 84</xref>, <xref ref-type="fig" rid="F18">85</xref>). Cremaster of A10 greatly reduced, nearly absent, consisting of 1–2 pairs of minute tergal spines.</p><table-wrap id="T4" position="float" orientation="portrait"><label>Table 4.</label><caption><p>Parasitoids of <italic><tp:taxon-name>Macrosaccus robiniella</tp:taxon-name></italic>.</p></caption><table><tbody><tr><th rowspan="1" colspan="1">Parasitoid name</th><th rowspan="1" colspan="1">Family</th><th rowspan="1" colspan="1">Country</th><th rowspan="1" colspan="1">Reference</th></tr><tr><td rowspan="1" colspan="1"><italic><tp:taxon-name>Achrysocharoides cilla</tp:taxon-name></italic>  (Walker, 1839)</td><td rowspan="1" colspan="1"><tp:taxon-name>Eulophidae</tp:taxon-name></td><td rowspan="1" colspan="1">Hungary</td><td rowspan="1" colspan="1"><xref ref-type="bibr" rid="B22">Csóka et al. 2009</xref>: 407</td></tr><tr><td rowspan="1" colspan="1"><italic><tp:taxon-name>Achrysocharoides gahani</tp:taxon-name></italic>  (Miller, 1962)</td><td rowspan="1" colspan="1"><tp:taxon-name>Eulophidae</tp:taxon-name></td><td rowspan="1" colspan="1">Italy</td><td rowspan="1" colspan="1"><xref ref-type="bibr" rid="B72">Navone 2003</xref>: 79</td></tr><tr><td rowspan="1" colspan="1"><italic><tp:taxon-name>Achrysocharoides gahani</tp:taxon-name></italic>  (Miller, 1962)</td><td rowspan="1" colspan="1"><tp:taxon-name>Eulophidae</tp:taxon-name></td><td rowspan="1" colspan="1">Switzerland</td><td rowspan="1" colspan="1"><xref ref-type="bibr" rid="B41">Girardoz et al. 2007</xref>: 606</td></tr><tr><td rowspan="1" colspan="1"><italic><tp:taxon-name>Achrysocharoides robiniae</tp:taxon-name></italic>  Hansson &amp; Shevtsova, 2010</td><td rowspan="1" colspan="1"><tp:taxon-name>Eulophidae</tp:taxon-name></td><td rowspan="1" colspan="1">Austria</td><td rowspan="1" colspan="1"><xref ref-type="bibr" rid="B44">Hansson and Shevtsova 2010</xref>: 34</td></tr><tr><td rowspan="1" colspan="1"><italic><tp:taxon-name>Achrysocharoides robiniae</tp:taxon-name></italic>  Hansson &amp; Shevtsova, 2010</td><td rowspan="1" colspan="1"><tp:taxon-name>Eulophidae</tp:taxon-name></td><td rowspan="1" colspan="1">Germany</td><td rowspan="1" colspan="1"><xref ref-type="bibr" rid="B44">Hansson and Shevtsova 2010</xref>: 34</td></tr><tr><td rowspan="1" colspan="1"><italic><tp:taxon-name>Achrysocharoides robiniae</tp:taxon-name></italic>  Hansson &amp; Shevtsova, 2010</td><td rowspan="1" colspan="1"><tp:taxon-name>Eulophidae</tp:taxon-name></td><td rowspan="1" colspan="1">Hungary</td><td rowspan="1" colspan="1"><xref ref-type="bibr" rid="B44">Hansson and Shevtsova 2010</xref>: 34</td></tr><tr><td rowspan="1" colspan="1"><italic><tp:taxon-name>Achrysocharoides robiniae</tp:taxon-name></italic>  Hansson &amp; Shevtsova, 2010</td><td rowspan="1" colspan="1"><tp:taxon-name>Eulophidae</tp:taxon-name></td><td rowspan="1" colspan="1">Italy</td><td rowspan="1" colspan="1"><xref ref-type="bibr" rid="B44">Hansson and Shevtsova 2010</xref>: 34</td></tr><tr><td rowspan="1" colspan="1"><italic><tp:taxon-name>Achrysocharoides robiniae</tp:taxon-name></italic>  Hansson &amp; Shevtsova, 2010</td><td rowspan="1" colspan="1"><tp:taxon-name>Eulophidae</tp:taxon-name></td><td rowspan="1" colspan="1">U.S.A.</td><td rowspan="1" colspan="1"><xref ref-type="bibr" rid="B44">Hansson and Shevtsova 2010</xref>: 34</td></tr><tr><td rowspan="1" colspan="1"><italic><tp:taxon-name>Achrysocharoides robinicolus</tp:taxon-name></italic> Hansson &amp; Shevtsova, 2010</td><td rowspan="1" colspan="1"><tp:taxon-name>Eulophidae</tp:taxon-name></td><td rowspan="1" colspan="1">U.S.A.</td><td rowspan="1" colspan="1"><xref ref-type="bibr" rid="B44">Hansson and Shevtsova 2010</xref>: 34</td></tr><tr><td rowspan="1" colspan="1"><italic><tp:taxon-name>Ageniaspis testaceipes</tp:taxon-name></italic>  (Ratzeburg, 1848)</td><td rowspan="1" colspan="1"><tp:taxon-name>Encyrtidae</tp:taxon-name></td><td rowspan="1" colspan="1">Hungary</td><td rowspan="1" colspan="1"><xref ref-type="bibr" rid="B22">Csóka et al. 2009</xref>: 407</td></tr><tr><td rowspan="1" colspan="1"><italic><tp:taxon-name>Apanteles nanus</tp:taxon-name></italic> Reinhard, 1880</td><td rowspan="1" colspan="1"><tp:taxon-name>Braconidae</tp:taxon-name></td><td rowspan="1" colspan="1">Italy</td><td rowspan="1" colspan="1"><xref ref-type="bibr" rid="B4">Bolchi Serini 1990</xref>: 142</td></tr><tr><td rowspan="1" colspan="1"><italic><tp:taxon-name>Astichus trifasciatipennis</tp:taxon-name></italic>  (Girault, 1913)</td><td rowspan="1" colspan="1"><tp:taxon-name>Eulophidae</tp:taxon-name></td><td rowspan="1" colspan="1">Italy</td><td rowspan="1" colspan="1"><xref ref-type="bibr" rid="B77">Noyes 2010</xref>: Internet</td></tr><tr><td rowspan="1" colspan="1"><italic><tp:taxon-name>Baryscapus nigroviolaceus</tp:taxon-name></italic>  (Nees, 1834)</td><td rowspan="1" colspan="1"><tp:taxon-name>Eulophidae</tp:taxon-name></td><td rowspan="1" colspan="1">Czech Republic</td><td rowspan="1" colspan="1"><xref ref-type="bibr" rid="B41">Girardoz et al. 2007</xref>: 608</td></tr><tr><td rowspan="1" colspan="1"><italic><tp:taxon-name>Baryscapus nigroviolaceus</tp:taxon-name></italic>  (Nees, 1834)</td><td rowspan="1" colspan="1"><tp:taxon-name>Eulophidae</tp:taxon-name></td><td rowspan="1" colspan="1">Hungary</td><td rowspan="1" colspan="1"><xref ref-type="bibr" rid="B22">Csóka et al. 2009</xref>: 407</td></tr><tr><td rowspan="1" colspan="1"><italic><tp:taxon-name>Baryscapus nigroviolaceus</tp:taxon-name></italic>  (Nees, 1834)</td><td rowspan="1" colspan="1"><tp:taxon-name>Eulophidae</tp:taxon-name></td><td rowspan="1" colspan="1">Italy</td><td rowspan="1" colspan="1"><xref ref-type="bibr" rid="B40">Gibogini et al. 1996</xref>: 16</td></tr><tr><td rowspan="1" colspan="1"><italic><tp:taxon-name>Baryscapus nigroviolaceus</tp:taxon-name></italic>  (Nees, 1834)</td><td rowspan="1" colspan="1"><tp:taxon-name>Eulophidae</tp:taxon-name></td><td rowspan="1" colspan="1">Switzerland</td><td rowspan="1" colspan="1"><xref ref-type="bibr" rid="B41">Girardoz et al. 2007</xref>: 606</td></tr><tr><td rowspan="1" colspan="1"><italic><tp:taxon-name>Chrysocharis laomedon</tp:taxon-name></italic>  (Walker, 1839)</td><td rowspan="1" colspan="1"><tp:taxon-name>Eulophidae</tp:taxon-name></td><td rowspan="1" colspan="1">Italy</td><td rowspan="1" colspan="1"><xref ref-type="bibr" rid="B40">Gibogini et al. 1996</xref>: 16</td></tr><tr><td rowspan="1" colspan="1"><italic><tp:taxon-name>Chrysocharis nephereus</tp:taxon-name></italic>  (Walker, 1839)</td><td rowspan="1" colspan="1"><tp:taxon-name>Eulophidae</tp:taxon-name></td><td rowspan="1" colspan="1">Switzerland</td><td rowspan="1" colspan="1"><xref ref-type="bibr" rid="B100">Whitebread 1990</xref>: 349</td></tr><tr><td rowspan="1" colspan="1"><italic><tp:taxon-name>Chrysocharis pentheus</tp:taxon-name></italic>  (Walker, 1839)</td><td rowspan="1" colspan="1"><tp:taxon-name>Eulophidae</tp:taxon-name></td><td rowspan="1" colspan="1">Hungary</td><td rowspan="1" colspan="1"><xref ref-type="bibr" rid="B22">Csóka et al. 2009</xref>: 407</td></tr><tr><td rowspan="1" colspan="1"><italic><tp:taxon-name>Chrysocharis pentheus</tp:taxon-name></italic>  (Walker, 1839)</td><td rowspan="1" colspan="1"><tp:taxon-name>Eulophidae</tp:taxon-name></td><td rowspan="1" colspan="1">Switzerland</td><td rowspan="1" colspan="1"><xref ref-type="bibr" rid="B41">Girardoz et al. 2007</xref>: 606</td></tr><tr><td rowspan="1" colspan="1"><italic><tp:taxon-name>Cirrospilus elegantissimus</tp:taxon-name></italic> Westwood, 1832</td><td rowspan="1" colspan="1"><tp:taxon-name>Eulophidae</tp:taxon-name></td><td rowspan="1" colspan="1">Italy</td><td rowspan="1" colspan="1"><xref ref-type="bibr" rid="B40">Gibogini et al. 1996</xref>: 16</td></tr><tr><td rowspan="1" colspan="1"><italic><tp:taxon-name>Cirrospilus lyncus</tp:taxon-name></italic> Walker, 1838</td><td rowspan="1" colspan="1"><tp:taxon-name>Eulophidae</tp:taxon-name></td><td rowspan="1" colspan="1">Hungary</td><td rowspan="1" colspan="1"><xref ref-type="bibr" rid="B22">Csóka et al. 2009</xref>: 407</td></tr><tr><td rowspan="1" colspan="1"><italic><tp:taxon-name>Cirrospilus talitzkii</tp:taxon-name></italic> Bouček, 1961</td><td rowspan="1" colspan="1"><tp:taxon-name>Eulophidae</tp:taxon-name></td><td rowspan="1" colspan="1">Hungary</td><td rowspan="1" colspan="1"><xref ref-type="bibr" rid="B22">Csóka et al. 2009</xref>: 407</td></tr><tr><td rowspan="1" colspan="1"><italic><tp:taxon-name>Cirrospilus variegatus</tp:taxon-name></italic> (Masi, 1907)</td><td rowspan="1" colspan="1"><tp:taxon-name>Eulophidae</tp:taxon-name></td><td rowspan="1" colspan="1">Italy</td><td rowspan="1" colspan="1"><xref ref-type="bibr" rid="B40">Gibogini et al. 1996</xref>: 16</td></tr><tr><td rowspan="1" colspan="1"><italic><tp:taxon-name>Cirrospilus viticola</tp:taxon-name></italic> (Rondani, 1877)</td><td rowspan="1" colspan="1"><tp:taxon-name>Eulophidae</tp:taxon-name></td><td rowspan="1" colspan="1">Hungary</td><td rowspan="1" colspan="1"><xref ref-type="bibr" rid="B22">Csóka et al. 2009</xref>: 407</td></tr><tr><td rowspan="1" colspan="1"><italic><tp:taxon-name>Cirrospilus viticola</tp:taxon-name></italic> (Rondani, 1877)</td><td rowspan="1" colspan="1"><tp:taxon-name>Eulophidae</tp:taxon-name></td><td rowspan="1" colspan="1">Italy</td><td rowspan="1" colspan="1"><xref ref-type="bibr" rid="B40">Gibogini et al. 1996</xref>: 16</td></tr><tr><td rowspan="1" colspan="1"><italic><tp:taxon-name>Closterocerus cinctipennis</tp:taxon-name></italic>  Ashmead, 1888</td><td rowspan="1" colspan="1"><tp:taxon-name>Eulophidae</tp:taxon-name></td><td rowspan="1" colspan="1">U.S.A.</td><td rowspan="1" colspan="1"><xref ref-type="bibr" rid="B98">Weaver and Dorsey 1965</xref>: 934</td></tr><tr><td rowspan="1" colspan="1"><italic><tp:taxon-name>Closterocerus</tp:taxon-name></italic> sp.</td><td rowspan="1" colspan="1"><tp:taxon-name>Eulophidae</tp:taxon-name></td><td rowspan="1" colspan="1">Czech Republic</td><td rowspan="1" colspan="1"><xref ref-type="bibr" rid="B41">Girardoz et al. 2007</xref>: 608</td></tr><tr><td rowspan="1" colspan="1"><italic><tp:taxon-name>Closterocerus trifasciatus</tp:taxon-name></italic>  Westwood, 1833</td><td rowspan="1" colspan="1"><tp:taxon-name>Eulophidae</tp:taxon-name></td><td rowspan="1" colspan="1">Hungary</td><td rowspan="1" colspan="1"><xref ref-type="bibr" rid="B22">Csóka et al. 2009</xref>: 407</td></tr><tr><td rowspan="1" colspan="1"><italic><tp:taxon-name>Closterocerus trifasciatus</tp:taxon-name></italic>  Westwood, 1833</td><td rowspan="1" colspan="1"><tp:taxon-name>Eulophidae</tp:taxon-name></td><td rowspan="1" colspan="1">Italy</td><td rowspan="1" colspan="1"><xref ref-type="bibr" rid="B4">Bolchi Serini 1990</xref>: 143</td></tr><tr><td rowspan="1" colspan="1"><italic><tp:taxon-name>Colastes braconius</tp:taxon-name></italic> Haliday, 1833</td><td rowspan="1" colspan="1"><tp:taxon-name>Braconidae</tp:taxon-name></td><td rowspan="1" colspan="1">Italy</td><td rowspan="1" colspan="1"><xref ref-type="bibr" rid="B4">Bolchi Serini 1990</xref>: 142</td></tr><tr><td rowspan="1" colspan="1"><italic><tp:taxon-name>Colastes braconius</tp:taxon-name></italic> Haliday, 1833</td><td rowspan="1" colspan="1"><tp:taxon-name>Braconidae</tp:taxon-name></td><td rowspan="1" colspan="1">Switzerland</td><td rowspan="1" colspan="1"><xref ref-type="bibr" rid="B100">Whitebread 1990</xref>: 349</td></tr><tr><td rowspan="1" colspan="1"><italic><tp:taxon-name>Elachertus inunctus</tp:taxon-name></italic> Nees, 1834</td><td rowspan="1" colspan="1"><tp:taxon-name>Eulophidae</tp:taxon-name></td><td rowspan="1" colspan="1">Italy</td><td rowspan="1" colspan="1"><xref ref-type="bibr" rid="B103">Zhu and Huang 2001</xref>: 343</td></tr><tr><td rowspan="1" colspan="1"><italic><tp:taxon-name>Eupelmus urozonus</tp:taxon-name></italic> Dalman, 1820</td><td rowspan="1" colspan="1"><tp:taxon-name>Eupelmidae</tp:taxon-name></td><td rowspan="1" colspan="1">Hungary</td><td rowspan="1" colspan="1"><xref ref-type="bibr" rid="B22">Csóka et al. 2009</xref>: 407</td></tr><tr><td rowspan="1" colspan="1"><italic><tp:taxon-name>Hockeria unicolor</tp:taxon-name></italic> Walker, 1834</td><td rowspan="1" colspan="1"><tp:taxon-name>Chalcididae</tp:taxon-name></td><td rowspan="1" colspan="1">Italy</td><td rowspan="1" colspan="1"><xref ref-type="bibr" rid="B40">Gibogini et al. 1996</xref>: 16</td></tr><tr><td rowspan="1" colspan="1"><italic><tp:taxon-name>Horismenus fraternus</tp:taxon-name></italic> (Fitch, 1856)</td><td rowspan="1" colspan="1"><tp:taxon-name>Eulophidae</tp:taxon-name></td><td rowspan="1" colspan="1">U.S.A.</td><td rowspan="1" colspan="1"><xref ref-type="bibr" rid="B98">Weaver and Dorsey 1965</xref>: 934</td></tr><tr><td rowspan="1" colspan="1"><italic><tp:taxon-name>Mesochorus</tp:taxon-name></italic> sp.</td><td rowspan="1" colspan="1"><tp:taxon-name>Ichneumonidae</tp:taxon-name></td><td rowspan="1" colspan="1">USA</td><td rowspan="1" colspan="1"><xref ref-type="bibr" rid="B99">Weaver and Dorsey 1967</xref>: 180</td></tr><tr><td rowspan="1" colspan="1"><italic><tp:taxon-name>Minotetrastichus frontalis</tp:taxon-name></italic>  (Nees, 1834)</td><td rowspan="1" colspan="1"><tp:taxon-name>Eulophidae</tp:taxon-name></td><td rowspan="1" colspan="1">Czech Republic</td><td rowspan="1" colspan="1"><xref ref-type="bibr" rid="B41">Girardoz et al. 2007</xref>: 608</td></tr><tr><td rowspan="1" colspan="1"><italic><tp:taxon-name>Minotetrastichus frontalis</tp:taxon-name></italic>  (Nees, 1834)</td><td rowspan="1" colspan="1"><tp:taxon-name>Eulophidae</tp:taxon-name></td><td rowspan="1" colspan="1">Hungary</td><td rowspan="1" colspan="1"><xref ref-type="bibr" rid="B22">Csóka et al. 2009</xref>: 407</td></tr><tr><td rowspan="1" colspan="1"><italic><tp:taxon-name>Minotetrastichus frontalis</tp:taxon-name></italic>  (Nees, 1834)</td><td rowspan="1" colspan="1"><tp:taxon-name>Eulophidae</tp:taxon-name></td><td rowspan="1" colspan="1">Italy</td><td rowspan="1" colspan="1"><xref ref-type="bibr" rid="B4">Bolchi Serini et al. 1990</xref>: 143</td></tr><tr><td rowspan="1" colspan="1"><italic><tp:taxon-name>Minotetrastichus frontalis</tp:taxon-name></italic>  (Nees, 1834)</td><td rowspan="1" colspan="1"><tp:taxon-name>Eulophidae</tp:taxon-name></td><td rowspan="1" colspan="1">Switzerland</td><td rowspan="1" colspan="1"><xref ref-type="bibr" rid="B100">Whitebread 1990</xref>: 349</td></tr><tr><td rowspan="1" colspan="1"><italic><tp:taxon-name>Necremnus hungaricus</tp:taxon-name></italic>  (Erdös, 1951)</td><td rowspan="1" colspan="1"><tp:taxon-name>Eulophidae</tp:taxon-name></td><td rowspan="1" colspan="1">Hungary</td><td rowspan="1" colspan="1"><xref ref-type="bibr" rid="B22">Csóka et al. 2009</xref>: 407</td></tr><tr><td rowspan="1" colspan="1"><italic><tp:taxon-name>Neochrysocharis formosus</tp:taxon-name></italic> (Westwood, 1833)</td><td rowspan="1" colspan="1"><tp:taxon-name>Eulophidae</tp:taxon-name></td><td rowspan="1" colspan="1">Hungary</td><td rowspan="1" colspan="1"><xref ref-type="bibr" rid="B22">Csóka et al. 2009</xref>: 407</td></tr><tr><td rowspan="1" colspan="1"><italic><tp:taxon-name>Pediobius bucculatricis</tp:taxon-name></italic>  (Gahan, 1927)</td><td rowspan="1" colspan="1"><tp:taxon-name>Eulophidae</tp:taxon-name></td><td rowspan="1" colspan="1">Canada</td><td rowspan="1" colspan="1"><xref ref-type="bibr" rid="B81">Peck 1985</xref>: 677</td></tr><tr><td rowspan="1" colspan="1"><italic><tp:taxon-name>Pediobius liocephalatus</tp:taxon-name></italic> Peck, 1985</td><td rowspan="1" colspan="1"><tp:taxon-name>Eulophidae</tp:taxon-name></td><td rowspan="1" colspan="1">Canada</td><td rowspan="1" colspan="1"><xref ref-type="bibr" rid="B81">Peck 1985</xref>: 675</td></tr><tr><td rowspan="1" colspan="1"><italic><tp:taxon-name>Pediobius saulius</tp:taxon-name></italic> (Walker, 1839)</td><td rowspan="1" colspan="1"><tp:taxon-name>Eulophidae</tp:taxon-name></td><td rowspan="1" colspan="1">Hungary</td><td rowspan="1" colspan="1"><xref ref-type="bibr" rid="B22">Csóka et al. 2009</xref>: 407</td></tr><tr><td rowspan="1" colspan="1"><italic><tp:taxon-name>Pediobius saulius</tp:taxon-name></italic> (Walker, 1839)</td><td rowspan="1" colspan="1"><tp:taxon-name>Eulophidae</tp:taxon-name></td><td rowspan="1" colspan="1">Italy</td><td rowspan="1" colspan="1"><xref ref-type="bibr" rid="B40">Gibogini et al. 1996</xref>: 16</td></tr><tr><td rowspan="1" colspan="1"><italic><tp:taxon-name>Pholetesor circumscriptus</tp:taxon-name></italic>  Nees, 1834</td><td rowspan="1" colspan="1"><tp:taxon-name>Braconidae</tp:taxon-name></td><td rowspan="1" colspan="1">Italy</td><td rowspan="1" colspan="1"><xref ref-type="bibr" rid="B4">Bolchi Serini 1990</xref>: 142</td></tr><tr><td rowspan="1" colspan="1"><italic><tp:taxon-name>Pholetesor nanus</tp:taxon-name></italic> (Reinhard, 1880)</td><td rowspan="1" colspan="1"><tp:taxon-name>Braconidae</tp:taxon-name></td><td rowspan="1" colspan="1">Czech Republic</td><td rowspan="1" colspan="1"><xref ref-type="bibr" rid="B41">Girardoz et al. 2007</xref>: 608</td></tr><tr><td rowspan="1" colspan="1"><italic><tp:taxon-name>Pholetesor nanus</tp:taxon-name></italic> (Reinhard, 1880)</td><td rowspan="1" colspan="1"><tp:taxon-name>Braconidae</tp:taxon-name></td><td rowspan="1" colspan="1">Hungary</td><td rowspan="1" colspan="1"><xref ref-type="bibr" rid="B22">Csóka et al. 2009</xref>: 407</td></tr><tr><td rowspan="1" colspan="1"><italic><tp:taxon-name>Pholetesor nanus</tp:taxon-name></italic> (Reinhard, 1880)</td><td rowspan="1" colspan="1"><tp:taxon-name>Braconidae</tp:taxon-name></td><td rowspan="1" colspan="1">Italy</td><td rowspan="1" colspan="1"><xref ref-type="bibr" rid="B4">Bolchi Serini 1990</xref>: 142</td></tr><tr><td rowspan="1" colspan="1"><italic><tp:taxon-name>Pholetesor nanus</tp:taxon-name></italic> (Reinhard, 1880)</td><td rowspan="1" colspan="1"><tp:taxon-name>Braconidae</tp:taxon-name></td><td rowspan="1" colspan="1">Switzerland</td><td rowspan="1" colspan="1"><xref ref-type="bibr" rid="B41">Girardoz et al. 2007</xref>: 606</td></tr><tr><td rowspan="1" colspan="1"><italic><tp:taxon-name>Pholetesor ornigis</tp:taxon-name></italic> Weed, 1887</td><td rowspan="1" colspan="1"><tp:taxon-name>Braconidae</tp:taxon-name></td><td rowspan="1" colspan="1">U.S.A.</td><td rowspan="1" colspan="1"><xref ref-type="bibr" rid="B98">Weaver and Dorsey 1965</xref>: 934</td></tr><tr><td rowspan="1" colspan="1"><italic><tp:taxon-name>Pnigalio agraules</tp:taxon-name></italic> (Walker, 1839)</td><td rowspan="1" colspan="1"><tp:taxon-name>Eulophidae</tp:taxon-name></td><td rowspan="1" colspan="1">Switzerland</td><td rowspan="1" colspan="1"><xref ref-type="bibr" rid="B41">Girardoz et al. 2007</xref>: 606</td></tr><tr><td rowspan="1" colspan="1"><italic><tp:taxon-name>Pnigalio pectinicornis</tp:taxon-name></italic>  (Linnaeus, 1758)</td><td rowspan="1" colspan="1"><tp:taxon-name>Eulophidae</tp:taxon-name></td><td rowspan="1" colspan="1">Hungary</td><td rowspan="1" colspan="1"><xref ref-type="bibr" rid="B22">Csóka et al. 2009</xref>: 407</td></tr><tr><td rowspan="1" colspan="1"><italic><tp:taxon-name>Pnigalio pectinicornis</tp:taxon-name></italic>  (Linnaeus, 1758)</td><td rowspan="1" colspan="1"><tp:taxon-name>Eulophidae</tp:taxon-name></td><td rowspan="1" colspan="1">Italy</td><td rowspan="1" colspan="1"><xref ref-type="bibr" rid="B4">Bolchi Serini 1990</xref>: 143</td></tr><tr><td rowspan="1" colspan="1"><italic><tp:taxon-name>Pnigalio pectinicornis</tp:taxon-name></italic>  (Linnaeus, 1758)</td><td rowspan="1" colspan="1"><tp:taxon-name>Eulophidae</tp:taxon-name></td><td rowspan="1" colspan="1">Switzerland</td><td rowspan="1" colspan="1"><xref ref-type="bibr" rid="B41">Girardoz et al. 2007</xref>: 606</td></tr><tr><td rowspan="1" colspan="1"><italic><tp:taxon-name>Pnigalio soemius</tp:taxon-name></italic> (Walker, 1839)</td><td rowspan="1" colspan="1"><tp:taxon-name>Eulophidae</tp:taxon-name></td><td rowspan="1" colspan="1">Hungary</td><td rowspan="1" colspan="1"><xref ref-type="bibr" rid="B22">Csóka et al. 2009</xref>: 407</td></tr><tr><td rowspan="1" colspan="1"><italic><tp:taxon-name>Pnigalio soemius</tp:taxon-name></italic> (Walker, 1839)</td><td rowspan="1" colspan="1"><tp:taxon-name>Eulophidae</tp:taxon-name></td><td rowspan="1" colspan="1">Italy</td><td rowspan="1" colspan="1"><xref ref-type="bibr" rid="B4">Bolchi Serini 1990</xref>: 143</td></tr><tr><td rowspan="1" colspan="1"><italic><tp:taxon-name>Pteromalus chrysos</tp:taxon-name></italic> Walker, 1836</td><td rowspan="1" colspan="1"><tp:taxon-name>Pteromalidae</tp:taxon-name></td><td rowspan="1" colspan="1">Italy</td><td rowspan="1" colspan="1"><xref ref-type="bibr" rid="B40">Gibogini et al. 1996</xref>: 16</td></tr><tr><td rowspan="1" colspan="1"><italic><tp:taxon-name>Pteromalus</tp:taxon-name></italic> sp.</td><td rowspan="1" colspan="1"><tp:taxon-name>Pteromalidae</tp:taxon-name></td><td rowspan="1" colspan="1">Czech Republic</td><td rowspan="1" colspan="1"><xref ref-type="bibr" rid="B41">Girardoz et al. 2007</xref>: 608</td></tr><tr><td rowspan="1" colspan="1"><italic><tp:taxon-name>Sympiesis acalle</tp:taxon-name></italic> (Walker, 1848)</td><td rowspan="1" colspan="1"><tp:taxon-name>Eulophidae</tp:taxon-name></td><td rowspan="1" colspan="1">Hungary</td><td rowspan="1" colspan="1"><xref ref-type="bibr" rid="B91">Szabóky and Csóka 1997</xref>: 570</td></tr><tr><td rowspan="1" colspan="1"><italic><tp:taxon-name>Sympiesis acalle</tp:taxon-name></italic> (Walker, 1848)</td><td rowspan="1" colspan="1"><tp:taxon-name>Eulophidae</tp:taxon-name></td><td rowspan="1" colspan="1">Italy</td><td rowspan="1" colspan="1"><xref ref-type="bibr" rid="B4">Bolchi Serini 1990</xref>: 143</td></tr><tr><td rowspan="1" colspan="1"><italic><tp:taxon-name>Sympiesis dolichogaster</tp:taxon-name></italic>  Ashmead, 1888</td><td rowspan="1" colspan="1"><tp:taxon-name>Eulophidae</tp:taxon-name></td><td rowspan="1" colspan="1">Switzerland</td><td rowspan="1" colspan="1"><xref ref-type="bibr" rid="B41">Girardoz et al. 2007</xref>: 607</td></tr><tr><td rowspan="1" colspan="1"><italic><tp:taxon-name>Sympiesis gordius</tp:taxon-name></italic> (Walker, 1839)</td><td rowspan="1" colspan="1"><tp:taxon-name>Eulophidae</tp:taxon-name></td><td rowspan="1" colspan="1">Hungary</td><td rowspan="1" colspan="1"><xref ref-type="bibr" rid="B22">Csóka et al. 2009</xref>: 407</td></tr><tr><td rowspan="1" colspan="1"><italic><tp:taxon-name>Sympiesis gordius</tp:taxon-name></italic> (Walker, 1839)</td><td rowspan="1" colspan="1"><tp:taxon-name>Eulophidae</tp:taxon-name></td><td rowspan="1" colspan="1">U.S.A</td><td rowspan="1" colspan="1"><xref ref-type="bibr" rid="B98">Weaver and Dorsey 1965</xref>: 934</td></tr><tr><td rowspan="1" colspan="1"><italic><tp:taxon-name>Sympiesis marylandensis</tp:taxon-name></italic>  Girault, 1917</td><td rowspan="1" colspan="1"><tp:taxon-name>Eulophidae</tp:taxon-name></td><td rowspan="1" colspan="1">U.S.A.</td><td rowspan="1" colspan="1"><xref ref-type="bibr" rid="B67">Maier 1988</xref>: 731</td></tr><tr><td rowspan="1" colspan="1"><italic><tp:taxon-name>Sympiesis sericeicornis</tp:taxon-name></italic> (Nees, 1834)</td><td rowspan="1" colspan="1"><tp:taxon-name>Eulophidae</tp:taxon-name></td><td rowspan="1" colspan="1">Czech Republic</td><td rowspan="1" colspan="1"><xref ref-type="bibr" rid="B41">Girardoz et al. 2007</xref>: 608</td></tr><tr><td rowspan="1" colspan="1"><italic><tp:taxon-name>Sympiesis sericeicornis</tp:taxon-name></italic> (Nees, 1834)</td><td rowspan="1" colspan="1"><tp:taxon-name>Eulophidae</tp:taxon-name></td><td rowspan="1" colspan="1">Hungary</td><td rowspan="1" colspan="1"><xref ref-type="bibr" rid="B22">Csóka et al. 2009</xref>: 407</td></tr><tr><td rowspan="1" colspan="1"><italic><tp:taxon-name>Sympiesis sericeicornis</tp:taxon-name></italic> (Nees, 1834)</td><td rowspan="1" colspan="1"><tp:taxon-name>Eulophidae</tp:taxon-name></td><td rowspan="1" colspan="1">Italy</td><td rowspan="1" colspan="1"><xref ref-type="bibr" rid="B4">Bolchi Serini 1990</xref>: 143</td></tr><tr><td rowspan="1" colspan="1"><italic><tp:taxon-name>Sympiesis sericeicornis</tp:taxon-name></italic> (Nees, 1834)</td><td rowspan="1" colspan="1"><tp:taxon-name>Eulophidae</tp:taxon-name></td><td rowspan="1" colspan="1">Switzerland</td><td rowspan="1" colspan="1"><xref ref-type="bibr" rid="B41">Girardoz et al. 2007</xref>: 607</td></tr><tr><td rowspan="1" colspan="1"><italic><tp:taxon-name>Sympiesis sericeicornis</tp:taxon-name></italic> (Nees, 1834)</td><td rowspan="1" colspan="1"><tp:taxon-name>Eulophidae</tp:taxon-name></td><td rowspan="1" colspan="1">U.S.A.</td><td rowspan="1" colspan="1"><xref ref-type="bibr" rid="B98">Weaver and Dorsey 1965</xref>: 934</td></tr></tbody></table></table-wrap><fig id="F5" position="float" orientation="portrait"><label>Figures 18–22.</label><caption><p>Genitalia<bold>,</bold> <italic><tp:taxon-name>Macrosaccus morrisella</tp:taxon-name></italic>. <bold>18–19</bold> Male. <bold>18</bold> Genital capsule, ventral view <bold>19</bold> Aedeagus <bold>20–22</bold> Female. <bold>20</bold> Lateral view <bold>21</bold> Detail of signa within corpus bursae <bold>22</bold> Segments 7–10, ventral view.</p></caption><graphic xmlns:xlink="http://www.w3.org/1999/xlink" xlink:href="ZooKeys-098-029-g005.jpg" position="float" orientation="portrait" xlink:type="simple"/></fig></tp:treatment-sec><tp:treatment-sec sec-type="Types"><title>Types.</title><p><italic><tp:taxon-name>Lithocolletis robiniella</tp:taxon-name></italic> Clemens: Lectotype ♀ (present designation): “14”; “<italic><tp:taxon-name>Lithocolletis robiniella</tp:taxon-name></italic> Clemens, Type ! A.B. 1902; Type 7505 <italic><tp:taxon-name>Lithocolletis robiniella</tp:taxon-name></italic> B. Clemens”; “Lectotype ♀ by D. R. Davis”, (ANSP). [The abdomen, right forewing, and distal part of right hindwing are missing].</p><p>Paralectotypes 3 ♂ and 1 specimen without abdomen “Syntype”, “<italic><tp:taxon-name>Lithocolletis robiniella</tp:taxon-name></italic> Clem. 1/4”, “Clemens det. ex Clemens coll.”, “Stainton coll. Brit. Mus. 1893–134”; same labels except nrs. 2/4, 3/4 and 4/4. The specimen with nr. 4/4 carries an extra label in Stainton’s handwriting: “<italic><tp:taxon-name>Lithocolletis robiniella</tp:taxon-name></italic> Clemens, Proc. N. S. Phil. 1859 p. 319, n.s. unlike any European species”, (BMNH).</p><p><italic><tp:taxon-name>Argyromiges pseudacaciella</tp:taxon-name></italic> Fitch: Lectotype ♀ (present designation): “<italic><tp:taxon-name>Argyromiges Pseudacaciella</tp:taxon-name></italic>; Type No. 514 U.S.N.M”; “Lectotype ♀ by D. R. Davis.” (USNM).</p></tp:treatment-sec><tp:treatment-sec sec-type="Material examined"><title>Material examined.</title><p>BELGIUM: Province of Antwerp: Postel: 15 ♂, 23 ♀, 7 Sep 2009, em. 15–22 Sep 2009, J. and W. De Prins, leafmine on <italic><tp:taxon-name>Robinia pseudoacacia</tp:taxon-name></italic>, USNM slides 34257, 34258, 34263, DNA/BOLD ID RDOPO090-09, GenBank GU669590, DNA/BOLD ID RDOPO091-09, GenBank GU669591, (USNM). <!--PageBreak-->CANADA: ONTARIO: Ancaster: 1 ♂, 24 Jul 1964, T. N. Freeman, Host: <italic><tp:taxon-name>Robinia pseudoacacia</tp:taxon-name></italic>, 64–20, (CNC). Bobcaygeon: 1 ♂, 23 Jul 1932, J. McDunnough, reared on <italic><tp:taxon-name>Robinia</tp:taxon-name></italic>, (CNC). Ottawa: 1 ♂, 26 Aug 1955, G. G. Lewis, Host: B. locust, 55–8, (CNC). Walsh: 1 ♂, 23 Sep 1966, T. N. Freeman, Host: Bl. Locust, (CNC). UNITED<!--PageBreak--> STATES: DISTRICT OF COLUMBIA: 1 ♀, 7 Jul 1879, Host: <italic><tp:taxon-name>Robinia</tp:taxon-name></italic>, V.T. Chambers, (USNM); 3 ♂, 2 ♀, 9 Aug 1898, (USNM); 1 ♀, 24 Aug 1899 (USNM); 4 UNK, 18 Sep 1899, Host: <italic><tp:taxon-name>Robinia</tp:taxon-name></italic>, (USNM)<italic>;</italic> Rock Creek Park: 1 ♂, 22 May 1984, W. E. Steiner, (USNM). ILLINOIS: Adams Co: Quincy: 3 ♂, 3 ♀, 15–21 Feb 1948; 2 ♂, 2 ♀, 6 Apr 1947; J. P. Nielson (INHS). Coles Co: Fox Ridge State Park: 1 ♂, 1 Jun 1991, em. 9 Jun, 1991; 1 ♀, 29 Jun 1991, em. 5 Jul 1991; 3 ♂, 1 ♀, 14 Jul 1991, em. 16–20 Jul 1991, T. Harrison, leafmine on <italic><tp:taxon-name>Robinia pseudoacacia</tp:taxon-name></italic>, (INHS); 1 ♂, 7 Jun 1991, at UV light T. Harrison, (INHS). Putnam Co: 1 ♀, 15 Apr 1996; 1 ♂, 24 Apr 1963; 1 ♂, 29 Apr 1969; 1 ♂, 2 Jun 1966; 1 ♀, 11 Jul 1959; 1 ♀, 3 Sep 1951, M. O. Glenn, (INHS); 1 ♀, 3 May 1953; 1 ♂, 1 ♀, 10 May 1953; 1 ♂, 26 Aug 1961; 2 ♂, 10 Sep 1948; 2 ♂, 10 Oct 1948, M. O. Glenn, reared from <italic><tp:taxon-name>Robinia pseudoacacia</tp:taxon-name></italic>, (INHS). Vermilion Co: Kickapoo State Recreation Area: 1 ♂, 13 Jun 1991, em. 14 Jun 1991, T. Harrison, leafmine on <italic><tp:taxon-name>Robinia pseudoacacia</tp:taxon-name></italic>, (INHS). KENTUCKY: Fayette Co: Lexington: 1 ♂, 6–13 Oct 1975, malaise trap, (USNM). MARYLAND: Garret Co: Deep Creek. Lake State Park: 15 ♂, 12 ♀, 16 Sep 1990, em. 23 Sep – 7 Oct 1990, D. and S. Davis, DRD 821, Host: <italic><tp:taxon-name>Robinia pseudoacacia</tp:taxon-name></italic> L. USNM slides 33282, 30903, 30895, 30894, DNA/BOLD ID RDOPO088-09, GenBank GU669592, DNA/BOLD ID RDOPO089-09, GenBank GU669593, (USNM). Montgomery Co: Fort Washington, vicinity Henson Creek: 1 ♂, 19 Sep 1990, em. 13 Oct 1993, D. Davis, DRD 1376, Host: <italic><tp:taxon-name>Robinia pseudoacacia</tp:taxon-name></italic> L., (USNM). MASSACHUSETTS: Essex Co: Beverly: 1 ♂, 2/69, Burgess, (BMNH). MICHIGAN: Clinton Co: T6N-R1W S10: 3 ♂, 2 Oct 1997, em. 9–13 Oct 1997, R. J. Priest, Host: <italic><tp:taxon-name>Robinia pseudoacacia</tp:taxon-name></italic> L., (USNM). Wayne Co: Detroit: 1 ♂, 2 ♀, 20 Nov 1995, T. Wallenmeier, (USNM). MISSOURI: Boone Co: Columbia: 1 ♂, 25 Nov 1995, slide USNM 17047, 1 ♀, 14 Dec 1969, W.S. Craig, under bark of sycamore, (USNM). NEW HAMPSHIRE: Cumberland Co: Hampton: 1 ♀, 16 Feb 1906, S.A. Shaw, (USNM). NEW JERSEY: Burlingnton Co: Moorestown: 2 ♂, 22 Aug 1902, W.D. Kearfott, Host: Locust, (USNM). NEW YORK: Specific locality unknown: 1 ♀, lectotype, <italic><tp:taxon-name>Argyromiges pseudacaciella</tp:taxon-name></italic> Fitch, (USNM). Clinton Co: Peru: 2 ♂, 2–18 May 1977, R. Weires, caught in pheromone trap, slide USNM 20912, (USNM). Essex Co: Crown Point: 2 ♂, 4–20 May 1977, 1 ♂, 20 May-17 Jun 1977, R. Weires, caught in pheromone trap, slide USNM 20910, (USNM). Livingston Co: Letchworth State Park: 12 ♂, 8 ♀, 21–22 Jun 1986, E. R. Hoebeke, reared from mines of <italic><tp:taxon-name>Robinia pseudoacacia</tp:taxon-name></italic>, (CU). Thompkins Co: Ithaca: 1 ♂, 15 Feb; 1 ♂, 1 ♀, 8 Apr 1945, Renwick, (CU). NORTH CAROLINA: Macon Co: Highlands, 3865’: 6 ♂, 5 ♀, 1–24 Aug 1958, R. W. Hodges, (CU); 11 ♂, 5 ♀, 27 Jul-25 Aug 1958, R.W. Hodges, (USNM). OHIO: Hamilton Co: Cincinnati: 1 ♂, 29 Apr 1905, 6806, (CNC); 1 ♀, 29 Apr 1903, 7 ♂, 4 May 1904, 1 ♂, 23 July 1903, 1 ♂, 1 ♀, 25–27 Sep 1902, 1 ♂, 1 ♀, 30 Sep 1911, slide USNM 97837, 2 ♀, 10–22 Oct 1903, 3 ♂, 15–20 Nov 1903, Annette F. Braun, (USNM). PENNSYLVANIA: Specific locality unknown: 1 ♀, lectotype, <italic><tp:taxon-name>Lithocolletis robiniella</tp:taxon-name></italic> Clemens, (ANSP). Allegheny Co: Oak Station: 1 ♂, 1 ♀, 1 Oct 1910, Fred Marloff, (CU); 1 ♀, 10 Apr 1910, 3 ♂, 5 ♀, 3–22 May 1910, 1 ♀, 12 Jun 1908, Fred Marloff, (USNM). Erie Co: Girard: 3 ♂, 1 ♀, 9 Oct 1920, reared from black locust, (CU). Franklin Co: Mont Alto: 1 ♀, 5 Oct 1971, reared Black locust seedling, <!--PageBreak-->slide USNM 17166, (USNM). Indiana Co: Strongstown: 1 ♀, 23 Sep 1971, reared Black locust seedling, (USNM). Monroe Co: Sciota: 1 ♂, 21 Jul 1965, T. N. Freeman, Host: <italic><tp:taxon-name>Robinia pseudoacacia</tp:taxon-name></italic>, 65–27, (CNC). SOUTH CAROLINA: Oconee Co: Cherry Hill Rec. Area, Rt.107, 2000’ [610m]: 2 ♂, 1 ♀, 11 Aug 1958, R.W. Hodges, (CU); 3 ♂, 11 Aug 1958, R.W. Hodges, slide USNM 17017, (USNM). TEXAS: 1 ♀, Boll, (USNM). VIRGINIA: Arlington Co: Rosslyn: 1 ♂, A. Busck, underside mine on Hog peanut, (USNM). Madison Co: Shenandoah Nat. Park, Skyline: 3 ♀, 12 Aug 1972, E. Jäckh, Host: <italic><tp:taxon-name>Robinia pseudoacacia</tp:taxon-name></italic> L., (USNM). WEST VIRGINIA: Marion Co: Morgantown: 5 ♂, 3 ♀, [no date], Host: <italic><tp:taxon-name>Robinia</tp:taxon-name></italic>, slide USNM 97835, (USNM). WISCONSIN: Dane Co: Madison: 1 ♂, 1 ♀, 24 Aug 1958, L. J. Bayer, Host: <italic><tp:taxon-name>Robinia</tp:taxon-name></italic>, (USNM).</p></tp:treatment-sec><tp:treatment-sec sec-type="Distribution"><title>Distribution.</title><p><italic><tp:taxon-name>Macrosaccus robiniella</tp:taxon-name></italic> occurs naturally over much of eastern North America from Ontario, Canada south to South <tp:taxon-name>Carolina</tp:taxon-name> and west to Missouri and Texas. <italic><tp:taxon-name>Macrosaccus robiniella</tp:taxon-name></italic> was first reported in Europe in 1983, near Basel, Switzerland (<xref ref-type="bibr" rid="B100">Whitebread 1990</xref>: 344) and has since spread through 23 European countries (<xref ref-type="table" rid="T5">Table 5</xref>).</p><table-wrap id="T5" position="float" orientation="portrait"><label>Table 5.</label><caption><p>Discovery and general distribution of <italic><tp:taxon-name>Macrosaccus robiniella</tp:taxon-name></italic> in Europe.</p></caption><table><tbody><tr><th rowspan="1" colspan="1">Country </th><th rowspan="1" colspan="1">First year of occurrence</th><th rowspan="1" colspan="1">Reference to the first record</th></tr><tr><td rowspan="1" colspan="1">Albania</td><td rowspan="1" colspan="1">not recorded</td><td rowspan="1" colspan="1"><xref ref-type="bibr" rid="B66">Lopez-Vaamonde et al. 2010</xref>: 645</td></tr><tr><td rowspan="1" colspan="1">Austria</td><td rowspan="1" colspan="1">1991</td><td rowspan="1" colspan="1"><xref ref-type="bibr" rid="B48">Huemer et al. 1992</xref>: 199</td></tr><tr><td rowspan="1" colspan="1">Belgium</td><td rowspan="1" colspan="1">2001</td><td rowspan="1" colspan="1"><xref ref-type="bibr" rid="B28">De Prins and Groenen 2001</xref>: 159</td></tr><tr><td rowspan="1" colspan="1">Bosnia and Herzegovina</td><td rowspan="1" colspan="1">1999</td><td rowspan="1" colspan="1"><xref ref-type="bibr" rid="B33">Dimić et al. 2000</xref>: 7</td></tr><tr><td rowspan="1" colspan="1">Bulgaria</td><td rowspan="1" colspan="1">2001</td><td rowspan="1" colspan="1"><xref ref-type="bibr" rid="B93">Tomov 2003</xref>: 105</td></tr><tr><td rowspan="1" colspan="1">Croatia</td><td rowspan="1" colspan="1">2000, unpublished observations, Aleš Laštůvka &amp; Hana Šefrová, pers. comm.</td><td rowspan="1" colspan="1"><xref ref-type="bibr" rid="B66">Lopez-Vaamonde et al. 2010</xref>: 645</td></tr><tr><td rowspan="1" colspan="1">Czech Republic</td><td rowspan="1" colspan="1">1992</td><td rowspan="1" colspan="1"><xref ref-type="bibr" rid="B63">Laštůvka et al. 1993</xref>: 31</td></tr><tr><td rowspan="1" colspan="1">Denmark</td><td rowspan="1" colspan="1">2003</td><td rowspan="1" colspan="1"><xref ref-type="bibr" rid="B9">Buhl et al. 2005</xref>: 79</td></tr><tr><td rowspan="1" colspan="1">France</td><td rowspan="1" colspan="1">1984</td><td rowspan="1" colspan="1"><xref ref-type="bibr" rid="B101">Whitebread and Joos 1986</xref>: 117</td></tr><tr><td rowspan="1" colspan="1">Germany</td><td rowspan="1" colspan="1">1988–1989</td><td rowspan="1" colspan="1"><xref ref-type="bibr" rid="B100">Whitebread 1990</xref>: 345</td></tr><tr><td rowspan="1" colspan="1">Hungary</td><td rowspan="1" colspan="1">1992</td><td rowspan="1" colspan="1"><xref ref-type="bibr" rid="B91">Szabóky and Csóka 1997</xref>: 569</td></tr><tr><td rowspan="1" colspan="1">Italy</td><td rowspan="1" colspan="1">1988</td><td rowspan="1" colspan="1"><xref ref-type="bibr" rid="B5">Bolchi Serini and Trematerra 1989</xref>: 193</td></tr><tr><td rowspan="1" colspan="1">Lithuania</td><td rowspan="1" colspan="1">2007</td><td rowspan="1" colspan="1"><xref ref-type="bibr" rid="B76">Noreika 2008</xref>: 35</td></tr><tr><td rowspan="1" colspan="1">Moldova(Pridnestrovje)</td><td rowspan="1" colspan="1">2006</td><td rowspan="1" colspan="1"><xref ref-type="bibr" rid="B1">Antyukhova 2007</xref>: 65</td></tr><tr><td rowspan="1" colspan="1">Netherlands</td><td rowspan="1" colspan="1">1999</td><td rowspan="1" colspan="1"><xref ref-type="bibr" rid="B28">De Prins and Groenen 2001</xref>: 160</td></tr><tr><td rowspan="1" colspan="1">Poland</td><td rowspan="1" colspan="1">1999 from <xref ref-type="bibr" rid="B88">Šefrová 2002</xref>: 10</td><td rowspan="1" colspan="1"><xref ref-type="bibr" rid="B13">Buszko and Novacki 2000</xref>: 25 </td></tr><tr><td rowspan="1" colspan="1">Romania</td><td rowspan="1" colspan="1">2002</td><td rowspan="1" colspan="1"><xref ref-type="bibr" rid="B74">Neţoiu 2003</xref>: 154</td></tr><tr><td rowspan="1" colspan="1">Serbia</td><td rowspan="1" colspan="1">1998</td><td rowspan="1" colspan="1"><xref ref-type="bibr" rid="B32">Dimić et al. 1999</xref>: 34</td></tr><tr><td rowspan="1" colspan="1">Slovakia</td><td rowspan="1" colspan="1">1992</td><td rowspan="1" colspan="1"><xref ref-type="bibr" rid="B12">Buszko 1996</xref>: 53 </td></tr><tr><td rowspan="1" colspan="1">Slovenia</td><td rowspan="1" colspan="1">1994</td><td rowspan="1" colspan="1"><xref ref-type="bibr" rid="B89">Seljak 1995</xref>: 78</td></tr><tr><td rowspan="1" colspan="1">Spain</td><td rowspan="1" colspan="1">2001</td><td rowspan="1" colspan="1"><xref ref-type="bibr" rid="B78">Olivella 2002</xref>: 35</td></tr><tr><td rowspan="1" colspan="1">Switzerland</td><td rowspan="1" colspan="1">1983</td><td rowspan="1" colspan="1"><xref ref-type="bibr" rid="B101">Whitebread and Joos 1986</xref>: 117</td></tr><tr><td rowspan="1" colspan="1">Ukraine</td><td rowspan="1" colspan="1">2002</td><td rowspan="1" colspan="1"><xref ref-type="bibr" rid="B3">Bidzilya and Budashkin 2004</xref>: 61</td></tr></tbody></table></table-wrap></tp:treatment-sec><tp:treatment-sec sec-type="Remarks"><title>Remarks.</title><p>Thesynonymousnames <italic><tp:taxon-name>Lithocolletis robiniella</tp:taxon-name></italic> Clemens and <italic><tp:taxon-name>Argyromiges pseudacaciella</tp:taxon-name></italic> Fitch were both published in 1859. The month of publication<!--PageBreak--> for <italic>robiniella</italic> is clearly indicated as November in the Proceedings of the Academy of Natural Sciences of Philadelphia for that year. The month of publication for <italic>pseudacaciella</italic> Fitch cannot be determined as precisely. With the assistance of Tim McCabe of the New York State Museum, we were able to resolve an approximate date of printing for the Fifth report of Fitch’s Report on the noxious, beneficial and other insects of the state of New York (<xref ref-type="bibr" rid="B36">Fitch 1859</xref>), but we were not able to determine the actual distribution date. From such dated sections of that Report, particularly a “Notice “ to the farmers of New York, McCabe deduced that the Fifth Report most likely was printed in March, 1859. Attempts to locate receivership stamps for this report in various libraries to determine an approximate distribution date have been unsuccessful.</p><p>Thus, available evidence now suggests that <italic>pseudacaciella</italic> Fitch preceded the publication of <italic>robiniella</italic> Clemens by a few months. Because it is known that (1) <xref ref-type="bibr" rid="B84">Riley (1891)</xref> first treated <italic>pseudacaciella</italic> as a junior synonym of <italic>robiniella</italic> and no subsequent author has considered it otherwise, and (2) that the name <italic>robiniella</italic> has been recognized as the valid name for this taxon in more than 25 publications (141 publications using <italic>robiniella</italic> as the valid name are actually known) by more than 10 authors, this name must be preserved as the valid name for this taxon in accordance with the provisions of article 23.9.1 of the International Code of Zoological Nomenclature (<xref ref-type="bibr" rid="B49">ICZN 1999</xref>).</p><p>Neither the type locality nor the number of specimens examined were provided by Fitch for <italic><tp:taxon-name>Argyromiges pseudacaciella</tp:taxon-name></italic>. The same is true for the other two species of <tp:taxon-name>Gracillariidae</tp:taxon-name> Fitch proposed in 1859, <italic><tp:taxon-name>Argyromiges morrisella</tp:taxon-name></italic>, and <italic><tp:taxon-name>Argyromiges uhlerella</tp:taxon-name></italic>. Because it is believed that most of Fitch’s collecting occurred within the vicinity of his “bug house” (still standing and now a historical site) in Salem, New York, it is likely that the type locality for all three species may be from this general area (McCabe, in litt.).</p></tp:treatment-sec><tp:treatment-sec><!--Section generated to contain objects referenced in tp:taxon-treatment.--><fig id="F1" position="float" orientation="portrait"><label>Figure 1.</label><caption><p>Compressed subtree sequenced data for cytochrome c oxidase I (COI) of <italic><tp:taxon-name>Macrosaccus</tp:taxon-name></italic>, derived from 13 samples among 5 species based upon neighbor-joining analysis with Kimura 2-parameter model. Numbers above branches indicate branch length. Sequence lengths obtained for all samples were 658bp each.</p></caption><graphic xmlns:xlink="http://www.w3.org/1999/xlink" xlink:href="ZooKeys-098-029-g001.jpg" position="float" orientation="portrait" xlink:type="simple"/></fig><fig id="F9" position="float" orientation="portrait"><label>Figures 36–40.</label><caption><p>Leafmines of <italic><tp:taxon-name>Macrosaccus robiniella</tp:taxon-name></italic> on <italic><tp:taxon-name>Robinia pseudoacacia</tp:taxon-name></italic>. <bold>36</bold> Abaxial blotch mines, with kind permission of György Csóka <bold>37</bold> Early instar, abaxial serpentine mines, with kind permission of György Csóka <bold>38</bold> Abaxial blotch mine <bold>39</bold> Adaxial view of Fig. 38 <bold>40</bold> Opened mine with 2 cocoons.</p></caption><graphic xmlns:xlink="http://www.w3.org/1999/xlink" xlink:href="ZooKeys-098-029-g009.jpg" position="float" orientation="portrait" xlink:type="simple"/></fig><fig id="F14" position="float" orientation="portrait"><label>Figures 59–65.</label><caption><p>Sap feeding larval instar of <italic><tp:taxon-name>Macrosaccus robiniella</tp:taxon-name></italic>. <bold>59</bold> Head, dorsal view (50 µm) <bold>60</bold> Detail of mouthparts, antenna, dorsal view (10 µm) <bold>61</bold> Head, ventral view (50 µm) <bold>62</bold> Antenna dorsal view (10 µm) <bold>63</bold> Detail of mouthparts, ventral view (10 µm) <bold>64</bold> Head, lateral view (20 µm) <bold>65</bold> Detail of stemmatal area, lateral view (20 µm). (Scale lengths in parentheses).</p></caption><graphic xmlns:xlink="http://www.w3.org/1999/xlink" xlink:href="ZooKeys-098-029-g014.jpg" position="float" orientation="portrait" xlink:type="simple"/></fig><fig id="F19" position="float" orientation="portrait"><label>Figures 90–98.</label><caption><p>Late tissue feeding instar larva and pupa of <italic><tp:taxon-name>Macrosaccus robiniella</tp:taxon-name></italic>. <bold>90–96</bold> Larval chaetotaxy. <bold>90</bold> Lateral schematic of prothorax, mesothorax, and abdominal segments 1, 2, 5–10 <bold>91</bold> dorsal view of head <bold>92</bold> Ventral view <bold>93</bold> Lateral view <bold>94</bold> Dorsal view of abdominal segments 8–10 <bold>95</bold> Labrum, dorsal view <bold>96</bold> Mandible. <bold>97–98</bold> Pupa. <bold>97</bold> Ventral view <bold>98</bold> lateral view. (Bar scale for figures as indicated).</p></caption><graphic xmlns:xlink="http://www.w3.org/1999/xlink" xlink:href="ZooKeys-098-029-g019.jpg" position="float" orientation="portrait" xlink:type="simple"/></fig><table-wrap id="T1" position="float" orientation="portrait"><label>Table 1.</label><caption><p><italic><tp:taxon-name>Macrosaccus</tp:taxon-name></italic> and four <italic><tp:taxon-name>Phyllonorycter</tp:taxon-name></italic> species that feed on <tp:taxon-name>Fabaceae</tp:taxon-name>.</p></caption><table><tbody><tr><th rowspan="1" colspan="1"><italic>Moth species</italic></th><th rowspan="1" colspan="1"><italic>Host plant species</italic></th><th rowspan="1" colspan="1"><italic>Country</italic></th><th rowspan="1" colspan="1"><italic>Reference</italic></th></tr><tr><td rowspan="1" colspan="1"><italic><tp:taxon-name>Macrosaccus gliricidius</tp:taxon-name></italic> Davis, sp. n.</td><td rowspan="1" colspan="1"><italic><tp:taxon-name>Gliricidia sepium</tp:taxon-name></italic> (Jacq.)</td><td rowspan="1" colspan="1">Guadeloupe, Honduras</td><td rowspan="1" colspan="1">Present study</td></tr><tr><td rowspan="1" colspan="1"><italic><tp:taxon-name>Macrosaccus morrisella</tp:taxon-name></italic> (Fitch, 1859)</td><td rowspan="1" colspan="1"><italic><tp:taxon-name>Amphicarpa bracteata</tp:taxon-name></italic> (L) Fernald</td><td rowspan="1" colspan="1">Canada </td><td rowspan="1" colspan="1">Present study</td></tr><tr><td rowspan="1" colspan="1"><italic><tp:taxon-name>Macrosaccus morrisella</tp:taxon-name></italic> (Fitch, 1859)</td><td rowspan="1" colspan="1"><italic><tp:taxon-name>Amphicarpa bracteata</tp:taxon-name></italic> (L) Fernald</td><td rowspan="1" colspan="1">U.S.A.</td><td rowspan="1" colspan="1"><xref ref-type="bibr" rid="B18">Chambers 1878</xref>: 111</td></tr><tr><td rowspan="1" colspan="1"><italic><tp:taxon-name>Macrosaccus morrisella</tp:taxon-name></italic> (Fitch, 1859)</td><td rowspan="1" colspan="1"><italic><tp:taxon-name>Amphicarpa</tp:taxon-name></italic> sp.</td><td rowspan="1" colspan="1">Canada </td><td rowspan="1" colspan="1">Present study</td></tr><tr><td rowspan="1" colspan="1"><italic><tp:taxon-name>Macrosaccus morrisella</tp:taxon-name></italic> (Fitch, 1859)</td><td rowspan="1" colspan="1"><italic><tp:taxon-name>Strophostyles leiosperma</tp:taxon-name></italic> (Torrey &amp; A. Gray)</td><td rowspan="1" colspan="1">Canada</td><td rowspan="1" colspan="1">Present study</td></tr><tr><td rowspan="1" colspan="1"><italic><tp:taxon-name>Macrosaccus neomexicanus</tp:taxon-name></italic> Davis, sp. n.</td><td rowspan="1" colspan="1"><italic><tp:taxon-name>Robinia neomexicana</tp:taxon-name></italic> Gray</td><td rowspan="1" colspan="1">U.S.A.</td><td rowspan="1" colspan="1">Present study</td></tr><tr><td rowspan="1" colspan="1"><italic><tp:taxon-name>Macrosaccus robiniella</tp:taxon-name></italic>  (Clemens, 1859)</td><td rowspan="1" colspan="1"><italic><tp:taxon-name>Robinia hispida</tp:taxon-name></italic> L.</td><td rowspan="1" colspan="1">U.S.A.</td><td rowspan="1" colspan="1"><xref ref-type="bibr" rid="B18">Chambers 1878</xref>: 111</td></tr><tr><td rowspan="1" colspan="1"><italic><tp:taxon-name>Macrosaccus robiniella</tp:taxon-name></italic>  (Clemens, 1859)</td><td rowspan="1" colspan="1"><italic><tp:taxon-name>Robinia pseudacacia</tp:taxon-name></italic> L.</td><td rowspan="1" colspan="1">Belgium</td><td rowspan="1" colspan="1"><xref ref-type="bibr" rid="B31">De Prins and Groenen 2001</xref>: 159</td></tr><tr><td rowspan="1" colspan="1"><italic><tp:taxon-name>Macrosaccus robiniella</tp:taxon-name></italic>  (Clemens, 1859)</td><td rowspan="1" colspan="1"><italic><tp:taxon-name>Robinia pseudacacia</tp:taxon-name></italic> L.</td><td rowspan="1" colspan="1">U.S.A. </td><td rowspan="1" colspan="1"><xref ref-type="bibr" rid="B20">Clemens 1859</xref>: 320.</td></tr><tr><td rowspan="1" colspan="1"><italic><tp:taxon-name>Macrosaccus robiniella</tp:taxon-name></italic>  (Clemens, 1859)</td><td rowspan="1" colspan="1"><italic><tp:taxon-name>Robinia viscosa</tp:taxon-name></italic> Vent</td><td rowspan="1" colspan="1">U.S.A.</td><td rowspan="1" colspan="1"><xref ref-type="bibr" rid="B18">Chambers 1878</xref>: 111</td></tr><tr><td rowspan="1" colspan="1"><italic><tp:taxon-name>Macrosaccus uhlerella</tp:taxon-name></italic> (Fitch, 1859)</td><td rowspan="1" colspan="1"><italic><tp:taxon-name>Amorpha fruticosa</tp:taxon-name></italic> L.</td><td rowspan="1" colspan="1">U.S.A </td><td rowspan="1" colspan="1"><xref ref-type="bibr" rid="B18">Chambers 1878</xref>: 110</td></tr><tr><td rowspan="1" colspan="1"><italic><tp:taxon-name>Phyllonorycter cytisifoliae </tp:taxon-name></italic> (M. Hering, 1927)</td><td rowspan="1" colspan="1"><italic><tp:taxon-name>Chamaecytisus proliferus</tp:taxon-name></italic> (L.) Link</td><td rowspan="1" colspan="1">Canary Islands: La Palma</td><td rowspan="1" colspan="1"><xref ref-type="bibr" rid="B46">Hering 1927</xref>: 419</td></tr><tr><td rowspan="1" colspan="1"><italic><tp:taxon-name>Phyllonorycter foliolosi</tp:taxon-name></italic>  Walsingham, 1908</td><td rowspan="1" colspan="1"><italic><tp:taxon-name>Adenocarpus foliolosus</tp:taxon-name></italic> (Ait.) DC</td><td rowspan="1" colspan="1">Canary Islands: La Palma</td><td rowspan="1" colspan="1"><xref ref-type="bibr" rid="B96">Walsingham 1908</xref>: 978</td></tr><tr><td rowspan="1" colspan="1"><italic><tp:taxon-name>Phyllonorycter medicaginella</tp:taxon-name></italic> (Gerasimov, 1930)</td><td rowspan="1" colspan="1"><italic><tp:taxon-name>Medicago sativa</tp:taxon-name></italic> L.</td><td rowspan="1" colspan="1">Belgium</td><td rowspan="1" colspan="1"><xref ref-type="bibr" rid="B54">Kuchlein et al. 2002</xref>: 89</td></tr><tr><td rowspan="1" colspan="1"><italic><tp:taxon-name>Phyllonorycter nigrescentella</tp:taxon-name></italic>  (Logan, 1851)</td><td rowspan="1" colspan="1"><italic><tp:taxon-name>Vicia sepium</tp:taxon-name></italic> L.</td><td rowspan="1" colspan="1">Belgium</td><td rowspan="1" colspan="1"><xref ref-type="bibr" rid="B37">Fologne 1862</xref>: 24</td></tr></tbody></table></table-wrap><table-wrap id="T2" position="float" orientation="portrait"><label>Table 2.</label><caption><p>Mitochondrial DNA (COI) sequence divergence (%) among species of <italic><tp:taxon-name>Macrosaccus</tp:taxon-name></italic>. Uncorrected average pairwise distances are shown for the barcoding region of (COI). Shaded cells contain means within species distances. Cells below shaded diagonal contain mean between species distances. Species abbreviations in the heading refer to species listed in left column.</p></caption><table><tbody><tr><th rowspan="1" colspan="1"/><th rowspan="1" colspan="1">gliri</th><th rowspan="1" colspan="1">morr</th><th rowspan="1" colspan="1">robi</th><th rowspan="1" colspan="1">neom</th><th rowspan="1" colspan="1">uhle</th></tr><tr><td rowspan="1" colspan="1"><italic><tp:taxon-name>Macrosaccus gliricidius</tp:taxon-name></italic></td><td rowspan="1" colspan="1">0.4 </td><td rowspan="1" colspan="1"/><td rowspan="1" colspan="1"/><td rowspan="1" colspan="1"/><td rowspan="1" colspan="1"/></tr><tr><td rowspan="1" colspan="1"><italic><tp:taxon-name>Macrosaccus morrisella</tp:taxon-name></italic></td><td rowspan="1" colspan="1">8.1</td><td rowspan="1" colspan="1">0.0</td><td rowspan="1" colspan="1"/><td rowspan="1" colspan="1"/><td rowspan="1" colspan="1"/></tr><tr><td rowspan="1" colspan="1"><italic><tp:taxon-name>Macrosaccus robiniella</tp:taxon-name></italic></td><td rowspan="1" colspan="1">8.1 </td><td rowspan="1" colspan="1">4.7</td><td rowspan="1" colspan="1">0.4</td><td rowspan="1" colspan="1"/><td rowspan="1" colspan="1"/></tr><tr><td rowspan="1" colspan="1"><italic><tp:taxon-name>Macrosaccus neomexicanus</tp:taxon-name></italic></td><td rowspan="1" colspan="1">7.1</td><td rowspan="1" colspan="1">4.5</td><td rowspan="1" colspan="1">4.1 </td><td rowspan="1" colspan="1">0.5</td><td rowspan="1" colspan="1"/></tr><tr><td rowspan="1" colspan="1"><italic><tp:taxon-name>Macrosaccus uhlerella</tp:taxon-name></italic></td><td rowspan="1" colspan="1">8.6</td><td rowspan="1" colspan="1">6.7</td><td rowspan="1" colspan="1">6.5</td><td rowspan="1" colspan="1">7.3</td><td rowspan="1" colspan="1">0.0</td></tr></tbody></table></table-wrap><fig id="F18" position="float" orientation="portrait"><label>Figures 84–89.</label><caption><p>Pupa of <italic><tp:taxon-name>Macrosaccus robiniella</tp:taxon-name></italic>. <bold>83</bold> Abdominal segments 7, 8, 9+10, ventral view (100 µm) <bold>85</bold> Detail of accessory cremaster, abdominal sternum 7 (100 µm) <bold>86</bold> Abdominal segments 8, 9+10, dorsal view (100 µm) <bold>87</bold> Abdominal segments 8, 9+10, ventral view (50 µm) <bold>88</bold> Caudal view of abdomen (100 µm) <bold>89</bold> Abdominal segments 8, 9+10, lateral view (100 µm). (Scale lengths in parentheses).</p></caption><graphic xmlns:xlink="http://www.w3.org/1999/xlink" xlink:href="ZooKeys-098-029-g018.jpg" position="float" orientation="portrait" xlink:type="simple"/></fig><fig id="F15" position="float" orientation="portrait"><label>Figures 66–71.</label><caption><p>Late tissue feeding instar larva of <italic><tp:taxon-name>Macrosaccus robiniella</tp:taxon-name></italic>. <bold>66</bold> Ventral view (1 mm) <bold>67</bold> Head, dorsal view (100 µm) <bold>68</bold> Mouthparts, dorsal view (50 µm) <bold>69</bold> Maxilla, anterior view (5 µm) <bold>70</bold> Antenna, lateral view (10 µm) <bold>71</bold> Mandible, dorsal view (10 µm). (Scale lengths in parentheses).</p></caption><graphic xmlns:xlink="http://www.w3.org/1999/xlink" xlink:href="ZooKeys-098-029-g015.jpg" position="float" orientation="portrait" xlink:type="simple"/></fig><fig id="F16" position="float" orientation="portrait"><label>Figures 72–77.</label><caption><p>Late tissue feeding instar larva of <italic><tp:taxon-name>Macrosaccus robiniella</tp:taxon-name></italic>. <bold>72</bold> Head, ventral view (100 µm) <bold>73</bold> Detail of mouthparts, ventral view (20 µm) <bold>74</bold> Lateral view of mouthparts (50 µm) <bold>75</bold> Lateral view of head (100 µm) <bold>76</bold> Thoracic leg (20 µm) <bold>77</bold> Abdominal segments 9, 10, dorsal view (100 µm). (Scale lengths in parentheses).</p></caption><graphic xmlns:xlink="http://www.w3.org/1999/xlink" xlink:href="ZooKeys-098-029-g016.jpg" position="float" orientation="portrait" xlink:type="simple"/></fig><fig id="F17" position="float" orientation="portrait"><label>Figures 78–83.</label><caption><p>Late tissue feeding instar larva and pupa of <italic><tp:taxon-name>Macrosaccus robiniella</tp:taxon-name></italic>. <bold>78–80</bold> Larva <bold>78</bold> Abdominal segments 9, 10, ventral view <bold>79</bold> Anal proleg <bold>80</bold> Abdominal segments 9, 10, lateral view. <bold>81–83</bold> Pupa <bold>81</bold> Head, ventral view <bold>82</bold> Lateral view <bold>83</bold> Anterior row of dorsal abdominal spines. (Scale lengths in parentheses).</p></caption><graphic xmlns:xlink="http://www.w3.org/1999/xlink" xlink:href="ZooKeys-098-029-g017.jpg" position="float" orientation="portrait" xlink:type="simple"/></fig></tp:treatment-sec><ref-list><ref id="B18"><mixed-citation xmlns:xlink="http://www.w3.org/1999/xlink" xlink:type="simple"><person-group><name name-style="western"><surname>Chambers</surname><given-names>VT</given-names></name></person-group> (<year>1878</year>)<article-title> Art. IV. Tineina and their foodplants.</article-title><source>Bulletin of the United States Geological and Geographical Survey of the Territories</source><volume>4</volume>:<fpage>107</fpage>-<lpage>124</lpage>.</mixed-citation></ref><ref id="B31"><mixed-citation xmlns:xlink="http://www.w3.org/1999/xlink" xlink:type="simple"><person-group><name name-style="western"><surname>De Prins</surname><given-names>W</given-names></name><name name-style="western"><surname>Groenen</surname><given-names>F</given-names></name></person-group> (<year>2001</year>)<article-title> <italic>Phyllonorycter robiniella</italic>, een nieuwe soort voor de Belgische fauna (Lepidoptera: Gracillariidae)</article-title>. <source>Phegea</source><volume>29</volume>: <fpage>159</fpage>–<lpage>160</lpage>.</mixed-citation></ref><ref id="B20"><mixed-citation xmlns:xlink="http://www.w3.org/1999/xlink" xlink:type="simple"><person-group><name name-style="western"><surname>Clemens</surname><given-names>B</given-names></name></person-group> (<year>1859</year>)<article-title> Contribution to American Lepidopterology. No. 2</article-title>, <source>Proceedings of the Academy of Natural Sciences of Philadelphia [1859]</source>: <fpage>317</fpage>–<lpage>328</lpage>.</mixed-citation></ref><ref id="B46"><mixed-citation xmlns:xlink="http://www.w3.org/1999/xlink" xlink:type="simple"><person-group><name name-style="western"><surname>Hering</surname><given-names>M</given-names></name></person-group> (<year>1927</year>)<article-title> Die Minenfauna der Canarischen Inseln.</article-title><source>Zoologische Jahrbücher, Abteilung für allgemeine Zoologie und Physiologie</source><volume>53</volume>:<fpage>405</fpage>-<lpage>486</lpage>.</mixed-citation></ref><ref id="B96"><mixed-citation xmlns:xlink="http://www.w3.org/1999/xlink" xlink:type="simple"><person-group><name name-style="western"><surname>Walsingham</surname><given-names>Lord (de Grey T)</given-names></name></person-group> (<year>1908</year>)<article-title> Microlepidoptera of Tenerife</article-title>. <source>Proceedings of the Zoological Society of London</source> (1907): <fpage>911</fpage>–<lpage>1034</lpage>, pls. 51–53.</mixed-citation></ref><ref id="B54"><mixed-citation xmlns:xlink="http://www.w3.org/1999/xlink" xlink:type="simple"><person-group><name name-style="western"><surname>Kuchlein</surname><given-names>JH</given-names></name><name name-style="western"><surname>Kuchlein-Nijsten</surname><given-names>C</given-names></name><name name-style="western"><surname>De Prins</surname><given-names>W</given-names></name></person-group> (<year>2002</year>)<article-title> <italic>Phyllonorycter medicaginella</italic>, nieuw voor de Belgische fauna (Lepidoptera: Gracillariidae).</article-title><source>Phegea</source><volume>30</volume>:<fpage>89</fpage>-<lpage>94</lpage>.</mixed-citation></ref><ref id="B37"><mixed-citation xmlns:xlink="http://www.w3.org/1999/xlink" xlink:type="simple"><person-group><name name-style="western"><surname>Fologne</surname><given-names>E</given-names></name></person-group> (<year>1962</year>)<article-title> Notes d’une excursion à Fondeleffe, près de Dinant.</article-title><source>Annales de la Société entomologique belge</source><volume>6</volume>:<fpage>23</fpage>-<lpage>25</lpage>.</mixed-citation></ref><ref id="B22"><mixed-citation xmlns:xlink="http://www.w3.org/1999/xlink" xlink:type="simple"><person-group><name name-style="western"><surname>Csóka</surname><given-names>G</given-names></name><name name-style="western"><surname>Pénzes</surname><given-names>Z</given-names></name><name name-style="western"><surname>Hirka</surname><given-names>A</given-names></name><name name-style="western"><surname>Mikó</surname><given-names>I</given-names></name><name name-style="western"><surname>Matosevic</surname><given-names>D</given-names></name><name name-style="western"><surname>George</surname><given-names>D</given-names></name></person-group> (<year>2009</year>)<article-title> Parasitoid assemblages of two invading block locust leaf miners, <italic>Phyllonorycter robiniella</italic> and <italic>Parectopa robiniella</italic> in Hungary.</article-title><source>Periodicum biologorum</source><volume>111</volume>:<fpage>405</fpage>-<lpage>411</lpage>.</mixed-citation></ref><ref id="B72"><mixed-citation xmlns:xlink="http://www.w3.org/1999/xlink" xlink:type="simple"><person-group><name name-style="western"><surname>Navone</surname><given-names>P</given-names></name></person-group> (<year>2003</year>)<article-title> Reperimento in Italia di una specie neartica del genere <italic>Achrysocharoides</italic> (Hymenoptera Eulophidae), parassitoide di <italic>Phyllonorycter robiniella</italic> (Clemens).</article-title><source>Bollettino di Zoologia agraria e Bachicoltura</source><volume>35</volume>:<fpage>79</fpage>-<lpage>82</lpage>.</mixed-citation></ref><ref id="B41"><mixed-citation xmlns:xlink="http://www.w3.org/1999/xlink" xlink:type="simple"><!--PageBreak--><person-group><name name-style="western"><surname>Girardoz</surname><given-names>S</given-names></name><name name-style="western"><surname>Volter</surname><given-names>L</given-names></name><name name-style="western"><surname>Tomov</surname><given-names>R</given-names></name><name name-style="western"><surname>Quicke</surname><given-names>DLJ</given-names></name><name name-style="western"><surname>Kenis</surname><given-names>M</given-names></name></person-group> (<year>2007</year>)<article-title> Variations in parasitism in sympatric populations of three invasive leaf miners.</article-title><source>Journal of Applied Entomology</source><volume>131</volume>:<fpage>603</fpage>-<lpage>612</lpage>. <ext-link ext-link-type="uri" xlink:href="http://dx.doi.org/10.1111/j.1439-0418.2007.01146.x" xlink:type="simple">doi:10.1111/j.1439-0418.2007.01146.x</ext-link></mixed-citation></ref><ref id="B44"><mixed-citation xmlns:xlink="http://www.w3.org/1999/xlink" xlink:type="simple"><person-group><name name-style="western"><surname>Hansson</surname><given-names>C</given-names></name><name name-style="western"><surname>Shevtsova</surname><given-names>E</given-names></name></person-group> (<year>2010</year>)<article-title> Three new species of <italic>Achrysocharoides</italic> Girault (Hymenoptera: Eulophidae) parasitoids of <italic>Phyllonorycter</italic> spp. (Lepidoptera: Gracillariidae) on <italic>Acer platanoides</italic> and Robinia pseudoacacia.</article-title><source>Zootaxa</source><volume>2388</volume>:<fpage>23</fpage>-<lpage>43</lpage>.</mixed-citation></ref><ref id="B4"><mixed-citation xmlns:xlink="http://www.w3.org/1999/xlink" xlink:type="simple"><person-group><name name-style="western"><surname>Bolchi Serini</surname><given-names>G</given-names></name></person-group> (<year>1990</year>)<article-title> Parassitoidi di <italic>Parectopa robiniella</italic> Clemens e di <italic>Phyllonorycter robiniellus</italic> (Clemens) (Lepidoptera Gracillariidae).</article-title><source>Bollettino di Zoologia agrariae Bachicoltura</source><volume>22</volume>:<fpage>139</fpage>-<lpage>149</lpage>.</mixed-citation></ref><ref id="B77"><mixed-citation xmlns:xlink="http://www.w3.org/1999/xlink" xlink:type="simple"><person-group><name name-style="western"><surname>Noyes</surname><given-names>JS</given-names></name></person-group> (<year>2010</year>)<source> Universal Chalcidoidea Database</source>, <publisher-name>The Natural History Museum</publisher-name>, <publisher-loc>London</publisher-loc>. <ext-link ext-link-type="uri" xlink:href="http://www.nhm.ac.uk/research-curation/research/projects/chalcidoids" xlink:type="simple">http://www.nhm.ac.uk/research-curation/research/projects/chalcidoids</ext-link> [accessed 27 December 2010]</mixed-citation></ref><ref id="B40"><mixed-citation xmlns:xlink="http://www.w3.org/1999/xlink" xlink:type="simple"><person-group><name name-style="western"><surname>Gibogini</surname><given-names>B</given-names></name><name name-style="western"><surname>Alma</surname><given-names>A</given-names></name><name name-style="western"><surname>Arzone</surname><given-names>A</given-names></name></person-group> (<year>1996</year>)<article-title/><source>Bollettino di Zoologia agrariae Bachicoltura</source><volume>28</volume>:<fpage>13</fpage>-<lpage>22</lpage>.</mixed-citation></ref><ref id="B100"><mixed-citation xmlns:xlink="http://www.w3.org/1999/xlink" xlink:type="simple"><person-group><name name-style="western"><surname>Whitebread</surname><given-names>SE</given-names></name></person-group> (<year>1990</year>)<article-title> <italic>Phyllonorycter robiniella</italic> (Clemens, 1859) in Europe (Lepidoptera, Gracillariidae).</article-title><source>Nota lepidopterologica</source><volume>12</volume> (<issue>1989</issue>):<fpage>344</fpage>-<lpage>353</lpage>.</mixed-citation></ref><ref id="B98"><mixed-citation xmlns:xlink="http://www.w3.org/1999/xlink" xlink:type="simple"><person-group><name name-style="western"><surname>Weaver</surname><given-names>JE</given-names></name><name name-style="western"><surname>Dorsey</surname><given-names>CK</given-names></name></person-group> (<year>1965</year>)<article-title> Parasites and predators associated with five species of leaf-mining insects in black locust.</article-title><source>Annals of the Entomological Society of America</source><volume>58</volume>:<fpage>933</fpage>-<lpage>934</lpage>.</mixed-citation></ref><ref id="B103"><mixed-citation xmlns:xlink="http://www.w3.org/1999/xlink" xlink:type="simple"><person-group><name name-style="western"><surname>Zhu</surname><given-names>C-D</given-names></name><name name-style="western"><surname>Huang</surname><given-names>D-W</given-names></name></person-group> (<year>2001</year>)<article-title> A Study of Chinese <italic>Elachertus spinola</italic> (Hymenoptera: Eulophidae).</article-title><source>Zoological Studies</source><volume>40</volume>:<fpage>317</fpage>-<lpage>354</lpage>.</mixed-citation></ref><ref id="B99"><mixed-citation xmlns:xlink="http://www.w3.org/1999/xlink" xlink:type="simple"><person-group><name name-style="western"><surname>Weaver</surname><given-names>JE</given-names></name><name name-style="western"><surname>Dorsey</surname><given-names>CK</given-names></name></person-group> (<year>1967</year>)<article-title> Larval mine characteristics of five species of leaf-mining insects in black locust, Robinia pseudoacacia.</article-title><source>Annals of the Entomological Society of America</source><volume>60</volume>:<fpage>172</fpage>-<lpage>186</lpage>.</mixed-citation></ref><ref id="B81"><mixed-citation xmlns:xlink="http://www.w3.org/1999/xlink" xlink:type="simple"><person-group><name name-style="western"><surname>Peck</surname><given-names>O</given-names></name></person-group> (<year>1985</year>)<article-title> The taxonomy of the Nearctic species of <italic>Pediobius</italic> (Hymenoptera: Eulophidae), especially Canadian and Alaskan forms</article-title>. <source>Canadian Entomologist</source><volume>117</volume>: <fpage>647</fpage>–<lpage>704</lpage>. <ext-link ext-link-type="uri" xlink:href="http://dx.doi.org/10.4039/Ent117647-6" xlink:type="simple">doi:10.4039/Ent117647-6</ext-link></mixed-citation></ref><ref id="B91"><mixed-citation xmlns:xlink="http://www.w3.org/1999/xlink" xlink:type="simple"><person-group><name name-style="western"><surname>Szabóky</surname><given-names>C</given-names></name><name name-style="western"><surname>Csóka</surname><given-names>G</given-names></name></person-group> (<year>1997</year>)<article-title> <italic>A Phyllonorycter robiniella</italic> Clemens 1859 akáclevél aknázómoly megtelepedése Magyarországon.</article-title><source>Növényvédelem</source><volume>33</volume>:<fpage>569</fpage>-<lpage>571</lpage>.</mixed-citation></ref><ref id="B67"><mixed-citation xmlns:xlink="http://www.w3.org/1999/xlink" xlink:type="simple"><person-group><name name-style="western"><surname>Maier</surname><given-names>CT</given-names></name></person-group> (<year>1988</year>)<article-title> Gracillariid hosts of <italic>Sympiesis marylandensis</italic> (Hymenoptera: Eulophidae) in New England.</article-title><source>Annals of the Entomological Society of America</source><volume>81</volume>:<fpage>728</fpage>-<lpage>732</lpage>.</mixed-citation></ref><ref id="B66"><mixed-citation xmlns:xlink="http://www.w3.org/1999/xlink" xlink:type="simple"><person-group><name name-style="western"><surname>Lopez-Vaamonde</surname><given-names>C</given-names></name><name name-style="western"><surname>Agassiz</surname><given-names>D</given-names></name><name name-style="western"><surname>Augustin</surname><given-names>S</given-names></name><name name-style="western"><surname>De Prins</surname><given-names>J</given-names></name><name name-style="western"><surname>De Prins</surname><given-names>W</given-names></name><name name-style="western"><surname>Gomboc</surname><given-names>S</given-names></name><name name-style="western"><surname>Ivinskis</surname><given-names>P</given-names></name><name name-style="western"><surname>Karsholt</surname><given-names>O</given-names></name><name name-style="western"><surname>Koutroumpas</surname><given-names>A</given-names></name><name name-style="western"><surname>Koutroumpa</surname><given-names>F</given-names></name><name name-style="western"><surname>Laštůvka</surname><given-names>Z</given-names></name><name name-style="western"><surname>Marabuto</surname><given-names>E</given-names></name><name name-style="western"><surname>Olivella</surname><given-names>E</given-names></name><name name-style="western"><surname>Przybyłowicz</surname><given-names>L</given-names></name><name name-style="western"><surname>Roques</surname><given-names>A</given-names></name><name name-style="western"><surname>Ryrholm</surname><given-names>N</given-names></name><name name-style="western"><surname>Šefrová</surname><given-names>H</given-names></name><name name-style="western"><surname>Šima</surname><given-names>P</given-names></name><name name-style="western"><surname>Sims</surname><given-names>I</given-names></name><name name-style="western"><surname>Sinev</surname><given-names>S</given-names></name><name name-style="western"><surname>Skulev</surname><given-names>B</given-names></name><name name-style="western"><surname>Tomov</surname><given-names>R</given-names></name><name name-style="western"><surname>Zilli</surname><given-names>A</given-names></name><name name-style="western"><surname>Lees</surname><given-names>D</given-names></name></person-group> (<year>2010</year>)<article-title> Lepidoptera. In: Roques A, Kenis M, Lees D, Lopez-Vaamonde C, Rabitsch W, Rasplus J-Y, Roy DB (Eds) Alien terrestrial arthropods of Europe.</article-title><source>BioRisk</source><volume>4</volume>:<fpage>603</fpage>-<lpage>668</lpage>.</mixed-citation></ref><ref id="B48"><mixed-citation xmlns:xlink="http://www.w3.org/1999/xlink" xlink:type="simple"><person-group><name name-style="western"><surname>Huemer</surname><given-names>P</given-names></name><name name-style="western"><surname>Deutsch</surname><given-names>H</given-names></name><name name-style="western"><surname>Habeler</surname><given-names>H</given-names></name><name name-style="western"><surname>Lichtenberger</surname><given-names>F</given-names></name></person-group> (<year>1992</year>)<article-title> Neue und bemerkenswerte Funde von Kleinschmetterlingen in Österreich.</article-title><source>Bericht des naturwissenschaftlich-medizinischen Vereins in Innsbruck</source><volume>79</volume>:<fpage>199</fpage>-<lpage>202</lpage>.</mixed-citation></ref><ref id="B28"><mixed-citation xmlns:xlink="http://www.w3.org/1999/xlink" xlink:type="simple"><person-group><name name-style="western"><surname>De Prins</surname><given-names>J</given-names></name><name name-style="western"><surname>De Prins</surname><given-names>W</given-names></name></person-group> (<year>2011</year>)<source> Global Taxonomic Database of Gracillariidae (Lepidoptera)</source>. <ext-link ext-link-type="uri" xlink:href="http://www.gracillariidae.net" xlink:type="simple">http://www.gracillariidae.net</ext-link> [accessed 11 March 2011]</mixed-citation></ref><ref id="B33"><mixed-citation xmlns:xlink="http://www.w3.org/1999/xlink" xlink:type="simple"><person-group><name name-style="western"><surname>Dimić</surname><given-names>N</given-names></name><name name-style="western"><surname>Dautbasić</surname><given-names>M</given-names></name><name name-style="western"><surname>Magud</surname><given-names>B</given-names></name></person-group> (<year>2000</year>)<article-title> <italic>Phyllonorycter robiniella</italic> Clemens, nowa vrsta minera lista u entomofauni Bosne i Herzegovine.</article-title><source>Works of the Faculty of Forestry of the University of Sarajevo</source><volume>1</volume>:<fpage>7</fpage>-<lpage>15</lpage>.</mixed-citation></ref><ref id="B93"><mixed-citation xmlns:xlink="http://www.w3.org/1999/xlink" xlink:type="simple"><person-group><name name-style="western"><surname>Tomov</surname><given-names>R</given-names></name></person-group> (<year>2003</year>)<article-title> <italic>Phyllonorycter robiniella</italic> (Clemens, 1859) (Lepidoptera, Gracillariidae), a new pest on black locust Robinia pseudoacacia L. in Bulgaria</article-title>. <source>Proceedings, scientific papers. The 50th anniversary of University of Forestry Sofia</source>, <fpage>105</fpage>–<lpage>107</lpage>.</mixed-citation></ref><ref id="B63"><mixed-citation xmlns:xlink="http://www.w3.org/1999/xlink" xlink:type="simple"><person-group><name name-style="western"><surname>Laštůvka</surname><given-names>Z</given-names></name></person-group> (<year>1993</year>)<source> Katalog von Faltern der Mährisch-Schlesischen Region (Lepidoptera)</source>. <publisher-name>Landwirtschaftliche und Orstliche Universität</publisher-name>, <publisher-loc>Brno</publisher-loc>, <lpage>130</lpage> pp.</mixed-citation></ref><ref id="B9"><mixed-citation xmlns:xlink="http://www.w3.org/1999/xlink" xlink:type="simple"><person-group><name name-style="western"><surname>Buhl</surname><given-names>P</given-names></name><name name-style="western"><surname>Falck</surname><given-names>P</given-names></name><name name-style="western"><surname>Jorgensen</surname><given-names>B</given-names></name><name name-style="western"><surname>Karsholt</surname><given-names>O</given-names></name><name name-style="western"><surname>Larsen</surname><given-names>K</given-names></name><name name-style="western"><surname>Vilhelmsen</surname><given-names>F</given-names></name></person-group> (<year>2005</year>)<article-title> Records of Microlepidoptera from Denmark in 2004 (Lepidoptera).</article-title><source>Entomologiske Meddelelser</source><volume>73</volume>:<fpage>73</fpage>-<lpage>86</lpage>.</mixed-citation></ref><ref id="B101"><mixed-citation xmlns:xlink="http://www.w3.org/1999/xlink" xlink:type="simple"><person-group><name name-style="western"><surname>Whitebread</surname><given-names>SE</given-names></name><name name-style="western"><surname>Joos</surname><given-names>R</given-names></name></person-group> (<year>1986</year>)<article-title> Nachtfalter und Kleinschmetterlinge</article-title>. In: <person-group><name name-style="western"><surname>Blattner</surname><given-names>M</given-names></name><name name-style="western"><surname>Ritter</surname><given-names>M</given-names></name><name name-style="western"><surname>Ewald</surname><given-names>KC</given-names></name></person-group> (<role>Eds</role>) <source>Basler Natur-Atlas I</source>. <publisher-name>Basler Naturschutz</publisher-name>, <publisher-loc>Basle</publisher-loc>, <fpage>116</fpage>–<lpage>121</lpage>.</mixed-citation></ref><ref id="B5"><mixed-citation xmlns:xlink="http://www.w3.org/1999/xlink" xlink:type="simple"><!--PageBreak--><person-group><name name-style="western"><surname>Bolchi Serini</surname><given-names>G</given-names></name><name name-style="western"><surname>Trematerra</surname><given-names>P</given-names></name></person-group> (<year>1989</year>)<article-title> Comparsa del neartico <italic>Phyllonorycter robiniellus</italic> (Clemens) (Lepidoptera Gracillariidae) in Italia.</article-title><source>Bollettino di Zoologia agrariae Bachicoltura</source><volume>21</volume>:<fpage>193</fpage>-<lpage>198</lpage>.</mixed-citation></ref><ref id="B76"><mixed-citation xmlns:xlink="http://www.w3.org/1999/xlink" xlink:type="simple"><person-group><name name-style="western"><surname>Noreika</surname><given-names>R</given-names></name></person-group> (<year>2008</year>)<article-title> <italic>Phyllonorycter robiniella</italic> (Clemens, 1859) (Lepidoptera: Gracillariidae) – a new species for the Lithuanian fauna.</article-title><source>Naujos ir retos Lietuvos vabzdžių rūšys</source><volume>19</volume> (<issue>2007</issue>):<fpage>35</fpage>-<lpage>38</lpage>.</mixed-citation></ref><ref id="B1"><mixed-citation xmlns:xlink="http://www.w3.org/1999/xlink" xlink:type="simple"><person-group><name name-style="western"><surname>Antyukhova</surname><given-names>OV</given-names></name></person-group> (<year>2007</year>)<article-title> A review of mining Lepidoptera in the parks of the Pridnevstrovje region. [Антюхова, О. В<bold>.</bold> Обзор минеров парковой зоны в Приднестровском регионе].</article-title><source>Вестник Приднестровского университета</source><volume>2</volume>:<fpage>62</fpage>-<lpage>67</lpage>.</mixed-citation></ref><ref id="B88"><mixed-citation xmlns:xlink="http://www.w3.org/1999/xlink" xlink:type="simple"><person-group><name name-style="western"><surname>Šefrová</surname><given-names>H</given-names></name></person-group> (<year>2002</year>)<article-title> <italic>Phyllonorycter robiniella</italic> (Clemens, 1859) – egg, larva, bionomics and its spread in Europe (Lepidoptera, Gracillariidae).</article-title><source>Acta Universitatis Agriculturae et Silviculturae Mendelianae Brunensis</source><volume>50</volume>:<fpage>7</fpage>-<lpage>12</lpage>.</mixed-citation></ref><ref id="B13"><mixed-citation xmlns:xlink="http://www.w3.org/1999/xlink" xlink:type="simple"><person-group><name name-style="western"><surname>Buszko</surname><given-names>J</given-names></name><name name-style="western"><surname>Nowacki</surname><given-names>J</given-names></name></person-group> (<year>2000</year>)<source> The Lepidoptera of Poland. A Distributional Checklist. Polish Entomological Monographs Vol. 1</source>. <publisher-name>Polskie towarzystwo entomologiczne</publisher-name>, <publisher-loc>Poznan, Toruń</publisher-loc>, <lpage>178</lpage> pp.</mixed-citation></ref><ref id="B74"><mixed-citation xmlns:xlink="http://www.w3.org/1999/xlink" xlink:type="simple"><person-group><name name-style="western"><surname>Neţoiu</surname><given-names>C</given-names></name></person-group> (<year>2003</year>)<article-title> O nouă molie minieră la salcâmul din România- <italic>Phyllonorycter robiniella</italic> Clemens 1859 (Lepidoptera: Gracillariidae).</article-title><source>Muzeul Olteniei Craiova, Studii şi comunicări, Ştiinţele Naturii</source><volume>19</volume>:<fpage>154</fpage>-<lpage>156</lpage>.</mixed-citation></ref><ref id="B32"><mixed-citation xmlns:xlink="http://www.w3.org/1999/xlink" xlink:type="simple"><person-group><name name-style="western"><surname>Dimić</surname><given-names>N</given-names></name><name name-style="western"><surname>Graora</surname><given-names>D</given-names></name><name name-style="western"><surname>Magud</surname><given-names>B</given-names></name><name name-style="western"><surname>Perić</surname><given-names>P</given-names></name></person-group> (<year>1999</year>)<article-title> Opet jedna nova vrsta minera lista u entomofauni Jugoslavije.</article-title><source>Biljni lecar, Novi Sad</source><volume>27</volume>:<fpage>34</fpage>-<lpage>37</lpage>.</mixed-citation></ref><ref id="B12"><mixed-citation xmlns:xlink="http://www.w3.org/1999/xlink" xlink:type="simple"><person-group><name name-style="western"><surname>Buszko</surname><given-names>J</given-names></name></person-group> (<year>1996</year>)<article-title> Gracillariidae</article-title>. In: <person-group><name name-style="western"><surname>Karsholt</surname><given-names>O</given-names></name><name name-style="western"><surname>Razowski</surname><given-names>J</given-names></name></person-group> (<role>Eds</role>) <source>The Lepidoptera of Europe. A Distributional Checklist</source>. <publisher-name>Apollo Books</publisher-name>, <publisher-loc>Stenstrup</publisher-loc>, <fpage>48</fpage>–<lpage>54</lpage>.</mixed-citation></ref><ref id="B89"><mixed-citation xmlns:xlink="http://www.w3.org/1999/xlink" xlink:type="simple"><person-group><name name-style="western"><surname>Seljak</surname><given-names>G</given-names></name></person-group> (<year>1995</year>)<article-title> <italic>Phyllonorycter robiniella</italic> (Clemens), še en nov listni zavrtač robinije v Sloveniji.</article-title><source>Gozdarski vestnik</source><volume>53</volume>:<fpage>78</fpage>-<lpage>82</lpage>.</mixed-citation></ref><ref id="B78"><mixed-citation xmlns:xlink="http://www.w3.org/1999/xlink" xlink:type="simple"><person-group><name name-style="western"><surname>Olivella</surname><given-names>E</given-names></name></person-group> (<year>2002</year>)<article-title> <italic>Phyllonorycter robiniella</italic> (Clemens, 1859) arriba a la península Ibèrica (Lepidoptera: Gracillariidae).</article-title><source>Butlletí de la Societat catalana de Lepidopterologia</source><volume>87</volume> (<issue>2001</issue>):<fpage>35</fpage>-<lpage>38</lpage>.</mixed-citation></ref><ref id="B3"><mixed-citation xmlns:xlink="http://www.w3.org/1999/xlink" xlink:type="simple"><person-group><name name-style="western"><surname>Bidzilya</surname><given-names>OV</given-names></name><name name-style="western"><surname>Budashkin</surname><given-names>YI</given-names></name></person-group> (<year>2004</year>)<article-title> New records of Lepidoptera from Ukraine.</article-title><source>Proceedings of Zoological Museum of Kiev Taras Shevchenko National University</source><volume>2</volume>:<fpage>59</fpage>-<lpage>68</lpage>.</mixed-citation></ref><ref id="B21"><mixed-citation xmlns:xlink="http://www.w3.org/1999/xlink" xlink:type="simple"><person-group><name name-style="western"><surname>Clemens</surname><given-names>B</given-names></name></person-group> (<year>1872</year>)<article-title> Micro-Lepidopterous Larvae</article-title>. In: <person-group><name name-style="western"><surname>Stainton</surname><given-names>HT</given-names></name></person-group> (<role>Ed</role>) <source>The Tineina of North America</source>. <publisher-name>John van Voorst</publisher-name>, <publisher-loc>London</publisher-loc>, <fpage>161</fpage>–<lpage>178</lpage>.</mixed-citation></ref><ref id="B14"><mixed-citation xmlns:xlink="http://www.w3.org/1999/xlink" xlink:type="simple"><person-group><name name-style="western"><surname>Chambers</surname><given-names>VT</given-names></name></person-group> (<year>1871</year>)<article-title> Micro-Lepidoptera</article-title>. <source>Canadian Entomologist</source><volume>3</volume>: <fpage>54</fpage>–58, 84–88, 108–112, 127–130, 146–149, 161–166, 182–185, 205–209, 221–<lpage>224</lpage>. <ext-link ext-link-type="uri" xlink:href="http://dx.doi.org/10.4039/Ent354-3" xlink:type="simple">doi:10.4039/Ent354-3</ext-link></mixed-citation></ref><ref id="B15"><mixed-citation xmlns:xlink="http://www.w3.org/1999/xlink" xlink:type="simple"><person-group><name name-style="western"><surname>Chambers</surname><given-names>VT</given-names></name></person-group> (<year>1872</year>)<article-title> Micro-Lepidoptera</article-title>. <source>Canadian Entomologist</source><volume>4</volume>: <fpage>7</fpage>–12, 25–29, 41–44, 65–69, 88–92, 106–<lpage>108</lpage>. <ext-link ext-link-type="uri" xlink:href="http://dx.doi.org/10.4039/Ent47-1" xlink:type="simple">doi:10.4039/Ent47-1</ext-link></mixed-citation></ref><ref id="B16"><mixed-citation xmlns:xlink="http://www.w3.org/1999/xlink" xlink:type="simple"><person-group><name name-style="western"><surname>Chambers</surname><given-names>VT</given-names></name></person-group> (<year>1875</year>)<article-title> Tineina of the United States.</article-title><source>Cincinnati Quarterly Journal of Science</source><volume>2</volume>:<fpage>226</fpage>-<lpage>259</lpage>.</mixed-citation></ref><ref id="B17"><mixed-citation xmlns:xlink="http://www.w3.org/1999/xlink" xlink:type="simple"><person-group><name name-style="western"><surname>Chambers</surname><given-names>VT</given-names></name></person-group> (<year>1877</year>)<article-title> Art. VI. The Tineina of Colorado.</article-title><source>Bulletin of the United States Geological Survey</source><volume>3</volume>:<fpage>121</fpage>-<lpage>145</lpage>.</mixed-citation></ref><ref id="B102"><mixed-citation xmlns:xlink="http://www.w3.org/1999/xlink" xlink:type="simple"><person-group><name name-style="western"><surname>Zeller</surname><given-names>PC</given-names></name></person-group> (<year>1875</year>)<article-title>Beiträge zur Kenntniss der nordamericanischen Nachtfalter, besonders der Microlepidopteren. Dritte Abheilung</article-title>. <source>Verhandlungen der zoologisch-botanischen Gesellshaft in Wien</source><volume>25</volume>: <fpage>205</fpage>–<lpage>360</lpage>, pls. 8–10.</mixed-citation></ref><ref id="B39"><mixed-citation xmlns:xlink="http://www.w3.org/1999/xlink" xlink:type="simple"><person-group><name name-style="western"><surname>Frey</surname><given-names>H</given-names></name><name name-style="western"><surname>Boll</surname><given-names>J</given-names></name></person-group> (<year>1878</year>)<article-title> Tineen aus Texas.</article-title><source>Entomologische Zeitung, Stettin,</source><volume>39</volume>:<fpage>249</fpage>-<lpage>279</lpage>.</mixed-citation></ref><ref id="B84"><mixed-citation xmlns:xlink="http://www.w3.org/1999/xlink" xlink:type="simple"><person-group><name name-style="western"><surname>Riley</surname><given-names>CV</given-names></name></person-group> (<year>1891</year>)<article-title> Tineina</article-title>. In: <person-group><name name-style="western"><surname>Smith</surname><given-names>JB</given-names></name></person-group>. <source>List of the Lepidoptera of Boreal America</source>. <publisher-name>American Entomological Society</publisher-name>, <publisher-loc>Philadelphia</publisher-loc>, <fpage>94</fpage>–<lpage>114</lpage>.</mixed-citation></ref><ref id="B10"><mixed-citation xmlns:xlink="http://www.w3.org/1999/xlink" xlink:type="simple"><person-group><name name-style="western"><surname>Busck</surname><given-names>A</given-names></name></person-group> (<year>1903</year>)<article-title> Notes on Brackenridge Clemens’ types of Tineina.</article-title><source>Proceedings of the Entomological Society of Washington</source><volume>5</volume>:<fpage>181</fpage>-<lpage>220</lpage>.</mixed-citation></ref><ref id="B34"><mixed-citation xmlns:xlink="http://www.w3.org/1999/xlink" xlink:type="simple"><person-group><name name-style="western"><surname>Dyar</surname><given-names>HG</given-names></name></person-group> (<year>1903</year>)<article-title> A list of North American Lepidoptera</article-title>. <source>United States National Museum Bulletin</source><volume>52</volume> (1902): xix + <fpage>723</fpage>.</mixed-citation></ref><ref id="B6"><mixed-citation xmlns:xlink="http://www.w3.org/1999/xlink" xlink:type="simple"><person-group><name name-style="western"><surname>Braun</surname><given-names>AF</given-names></name></person-group> (<year>1908</year>)<article-title> Revision of the North American species of the genus <italic>Lithocolletis</italic> Hübner</article-title>. <source>Transactions of the American Entomological Society</source><volume>34</volume>: <fpage>269</fpage>–<lpage>357</lpage>, pls. xx-xxiv.</mixed-citation></ref><ref id="B70"><mixed-citation xmlns:xlink="http://www.w3.org/1999/xlink" xlink:type="simple"><person-group><name name-style="western"><surname>Meyrick</surname><given-names>E</given-names></name></person-group> (<year>1912a</year>)<article-title> Lepidoptera Heterocera (Tineae). Fam. Gracilariadae [sic]</article-title>. In: <person-group><name name-style="western"><surname>Wytsman</surname><given-names>P</given-names></name></person-group> (<role>Ed</role>) <source>Genera Insectorum</source>. Fascicule <volume>128</volume>. <publisher-name>V. Verteneuil &amp; L. Desmet, Imprimeurs-Éditeurs</publisher-name>, <fpage>1</fpage>–<lpage>36</lpage>.</mixed-citation></ref><ref id="B71"><mixed-citation xmlns:xlink="http://www.w3.org/1999/xlink" xlink:type="simple"><!--PageBreak--><person-group><name name-style="western"><surname>Meyrick</surname><given-names>E</given-names></name></person-group> (<year>1912b</year>)<article-title> Adelidae, Micropterigidae, Gracilariadae [sic]</article-title>. In: <person-group><name name-style="western"><surname>Wagner</surname><given-names>H</given-names></name></person-group> (<role>Ed</role>) <source>Lepidopterorum Catalogus</source>, Pars 6, <publisher-name>W. Junk</publisher-name>, <publisher-loc>Berlin</publisher-loc>, <fpage>25</fpage>–<lpage>68</lpage>.</mixed-citation></ref><ref id="B7"><mixed-citation xmlns:xlink="http://www.w3.org/1999/xlink" xlink:type="simple"><person-group><name name-style="western"><surname>Braun</surname><given-names>AF</given-names></name></person-group> (<year>1914</year>)<source> Evolution of the color pattern in the microlepidopterous genus <italic>Lithocolletis</italic></source>. <publisher-name>Journal of the Academy of Natural Sciences</publisher-name>, <publisher-loc>Philadelphia</publisher-loc><volume>16</volume>: <fpage>103</fpage>–<lpage>168</lpage>, pls. iii–iv.</mixed-citation></ref><ref id="B38"><mixed-citation xmlns:xlink="http://www.w3.org/1999/xlink" xlink:type="simple"><person-group><name name-style="western"><surname>Forbes</surname><given-names>WTM</given-names></name></person-group> (<year>1923</year>)<article-title> The Lepidoptera of New York and neighboring states, Part 1, Primitive forms, Microlepidoptera, Pyraloids, Bombyces. Cornell University Agriculture Experiment Station.</article-title><source>Memoir</source><volume>68</volume>:<fpage>1</fpage>-<lpage>729</lpage>.</mixed-citation></ref><ref id="B69"><mixed-citation xmlns:xlink="http://www.w3.org/1999/xlink" xlink:type="simple"><person-group><name name-style="western"><surname>McDunnough</surname><given-names>JH</given-names></name></person-group> (<year>1939</year>)<article-title> Check List of the Lepidoptera of Canada and the United States of America. Part II. Microlepidoptera.</article-title><source>Memoirs of the Southern California Academy of Sciences</source><volume>2</volume>:<fpage>1</fpage>-<lpage>171</lpage>.</mixed-citation></ref><ref id="B35"><mixed-citation xmlns:xlink="http://www.w3.org/1999/xlink" xlink:type="simple"><person-group><name name-style="western"><surname>Ely</surname><given-names>CR</given-names></name></person-group> (<year>1918</year>)<article-title> A revision of the North American Gracilariidae [sic] from the standpoint of venation.</article-title><source>Proceedings of the Entomological Society of Washington</source><volume>19</volume>:<fpage>29</fpage>-<lpage>77</lpage>.</mixed-citation></ref><ref id="B23"><mixed-citation xmlns:xlink="http://www.w3.org/1999/xlink" xlink:type="simple"><person-group><name name-style="western"><surname>Davis</surname><given-names>DR</given-names></name></person-group> (<year>1983</year>)<article-title> Gracillariidae</article-title>. In: <person-group><name name-style="western"><surname>Hodges</surname><given-names>RW</given-names></name><name name-style="western"><surname>Dominick</surname><given-names>T</given-names></name><name name-style="western"><surname>Davis</surname><given-names>DR</given-names></name><name name-style="western"><surname>Ferguson</surname><given-names>DC</given-names></name><name name-style="western"><surname>Franclemont</surname><given-names>JG</given-names></name><name name-style="western"><surname>Munroe</surname><given-names>EG</given-names></name><name name-style="western"><surname>Powell</surname><given-names>JA</given-names></name></person-group> (<role>Eds</role>) <source>Check List of the Lepidoptera of North America North of Mexico</source>. <publisher-name>E.W. Classey Ltd. and the Wedge Entomological Research Foundation</publisher-name>, <publisher-loc>London</publisher-loc>, <fpage>9</fpage>–<lpage>11</lpage>.<!--PageBreak--></mixed-citation></ref><ref id="B68"><mixed-citation xmlns:xlink="http://www.w3.org/1999/xlink" xlink:type="simple"><person-group><name name-style="western"><surname>Maier</surname><given-names>CT</given-names></name><name name-style="western"><surname>Davis</surname><given-names>DR</given-names></name></person-group> (<year>1989</year>)<source> Southern New England host and distributional records of Lithocolletine Gracillariidae (Lepidoptera) with comparison of host specificity in temperate regions</source>. <publisher-name>Entomological Society of America, Miscellaneous Publications</publisher-name>, No. <volume>70</volume>: <fpage>1</fpage>–<lpage>23</lpage>.</mixed-citation></ref><ref id="B64"><mixed-citation xmlns:xlink="http://www.w3.org/1999/xlink" xlink:type="simple"><person-group><name name-style="western"><surname>Leraut</surname><given-names>P</given-names></name></person-group> (<year>1997</year>)<source> Liste systématique et synonymique des lépidoptères de France, Belgique et Corse (deuxième edition)</source>. Alexanor Supplement: <fpage>1</fpage>–<lpage>526</lpage>.</mixed-citation></ref><ref id="B30"><mixed-citation xmlns:xlink="http://www.w3.org/1999/xlink" xlink:type="simple"><person-group><name name-style="western"><surname>De Prins</surname><given-names>W</given-names></name><name name-style="western"><surname>De Prins</surname><given-names>J</given-names></name></person-group> (<year>2005</year>)<article-title> Gracillariidae (Lepidoptera)</article-title>. In: <person-group><name name-style="western"><surname>Landry</surname><given-names>B</given-names></name></person-group> (<role>Ed</role>) <source>World Catalogue of Insects</source>, vol. <volume>6</volume>. <publisher-name>Apollo Books</publisher-name>, <publisher-loc>Stenstrup</publisher-loc>, <fpage>1</fpage>–<lpage>502</lpage>.</mixed-citation></ref><ref id="B36"><mixed-citation xmlns:xlink="http://www.w3.org/1999/xlink" xlink:type="simple"><person-group><name name-style="western"><surname>Fitch</surname><given-names>A</given-names></name></person-group> (<year>1859</year>)<article-title> Report on the noxious, beneficial and other insects of the state of New York. Fifth report</article-title>. <source>Transactions of the New York State Agricultural Society</source><volume>18</volume> (1858): <fpage>781</fpage>-<lpage>854</lpage>, 9 Figs Also published separately with different pagination (p. 1–74) and with an index to parts 3–5, New York.</mixed-citation></ref><ref id="B2"><mixed-citation xmlns:xlink="http://www.w3.org/1999/xlink" xlink:type="simple"><person-group><name name-style="western"><surname>Barnes</surname><given-names>W</given-names></name><name name-style="western"><surname>McDunnough</surname><given-names>JH</given-names></name></person-group> (<year>1917</year>)<article-title> Check List of the Lepidoptera of Boreal America</article-title>. <source>Herald Press, Decatur, Illinois</source>, <lpage>392</lpage> pp.</mixed-citation></ref><ref id="B73"><mixed-citation xmlns:xlink="http://www.w3.org/1999/xlink" xlink:type="simple"><person-group><name name-style="western"><surname>Needham</surname><given-names>JG</given-names></name><name name-style="western"><surname>Frost</surname><given-names>SW</given-names></name><name name-style="western"><surname>Tothill</surname><given-names>BH</given-names></name></person-group> (<year>1928</year>)<source> Leaf-mining Insects</source>. <publisher-name>The Williams and Wilkins Co.</publisher-name>, <publisher-loc>Baltimore</publisher-loc>, viii+<lpage>351</lpage> pp.</mixed-citation></ref><ref id="B90"><mixed-citation xmlns:xlink="http://www.w3.org/1999/xlink" xlink:type="simple"><person-group><name name-style="western"><surname>Stone</surname><given-names>KR</given-names></name></person-group> (<year>2009</year>)<article-title> Robinia pseudoacacia</article-title>. In: <source>Fire effects information system. U.S.</source><publisher-name>Department of Agriculture, Forest Service, Rocky Mountain Research Station, Fire Services Laboratory</publisher-name>. <ext-link ext-link-type="uri" xlink:href="http://www.fs.fed.us/database/feis/" xlink:type="simple">http://www.fs.fed.us/database/feis/</ext-link></mixed-citation></ref><ref id="B50"><mixed-citation xmlns:xlink="http://www.w3.org/1999/xlink" xlink:type="simple"><person-group><name name-style="western"><surname>Kasch</surname><given-names>K</given-names></name><name name-style="western"><surname>Nicolai</surname><given-names>V</given-names></name></person-group> (<year>2002</year>)<article-title> <italic>Phyllonorycter robiniella</italic> (Clemens) (Lepidoptera, Gracillariidae) – ein nordamerikanischer Schmetterling neu in Berlin.</article-title> In: <person-group><name name-style="western"><surname>Kowarik</surname><given-names>I</given-names></name><name name-style="western"><surname>Starfinger U</surname><given-names>(Hrsg</given-names></name></person-group>. <issue-title>): Biologische Invasionen.</issue-title><source>Herausforderung zum Handeln? Neobiota</source><volume>1</volume> :<fpage>193</fpage>-<lpage>202</lpage>..</mixed-citation></ref><ref id="B25"><mixed-citation xmlns:xlink="http://www.w3.org/1999/xlink" xlink:type="simple"><person-group><name name-style="western"><surname>Davis</surname><given-names>DR</given-names></name><name name-style="western"><surname>Deschka</surname><given-names>G</given-names></name></person-group> (<year>2001</year>)<article-title> Biology and systematics of the North American <italic>Phyllonorycter</italic> leafminers on Salicaceae, with a synoptic catalogue of the Palearctic species (Lepidoptera: Gracillariidae)</article-title>. <source>Smithsonian Contribution to Zoology</source><volume>614</volume>: <fpage>1</fpage>–<lpage>89</lpage>, Figs 1–451, 6 maps, 5 tables.</mixed-citation></ref><ref id="B75"><mixed-citation xmlns:xlink="http://www.w3.org/1999/xlink" xlink:type="simple"><person-group><name name-style="western"><surname>Nicolai</surname><given-names>V</given-names></name></person-group> (<year>2005</year>)<article-title> The invasive leaf miner <italic>Phyllonorycter robiniella</italic> feeding on black locust, Robinia pseudoacacia, in Central Europe (Lepidoptera: Gracillariidae).</article-title><source>Entomologia Generalis</source><volume>28</volume>:<fpage>193</fpage>-<lpage>200</lpage>.</mixed-citation></ref><ref id="B80"><mixed-citation xmlns:xlink="http://www.w3.org/1999/xlink" xlink:type="simple"><person-group><name name-style="western"><surname>Packard</surname><given-names>AS</given-names></name></person-group> (<year>1890</year>)<article-title> Insects injurious to forest and shade trees. Fifth Report of the U.S. Entomological Commission.</article-title><source>House of Representatives Miscellaneous Document</source><volume>269</volume>:<fpage>361</fpage>-<lpage>373</lpage>.</mixed-citation></ref><ref id="B49"><mixed-citation xmlns:xlink="http://www.w3.org/1999/xlink" xlink:type="simple"><person-group><name name-style="western"><surname>ICZN International Commission on Zoological Nomenclature</surname></name></person-group> (<year>1999</year>)<source> International code of zoological nomenclature. Fourth Edition</source>. London: <publisher-name>The International Trust for Zoological Nomenclature., c/o The Natural History Museum</publisher-name>, <publisher-loc>London, UK</publisher-loc>, xxix+<lpage>306</lpage> pp.</mixed-citation></ref></ref-list></tp:taxon-treatment>
