# Supplementary material for: Systematics and biology of the new genus Macrosaccus with descriptions of two new species (Lepidoptera, Gracillariidae)
Source: Zookeys. 2011 May 13;(98):29–82. doi: 10.3897/zookeys.98.925 (PMC3095132; doi:10.3897/zookeys.98.925)
Supplement: XML Treatment for Macrosaccus morrisella [file zookeys.98.925-treatment3.xml]

<!DOCTYPE tp:taxon-treatment
  PUBLIC "-//TaxonX//DTD Taxonomic Treatment Publishing DTD v0 20100105//EN" "tax-treatment-NSO.dtd">
<tp:taxon-treatment xmlns:tp="http://www.plazi.org/taxpub"><tp:treatment-meta><mixed-citation publication-type="journal"><person-group><name><surname>Davis</surname><given-names>Donald R.</given-names></name><name><surname>De Prins</surname><given-names>Jurate</given-names></name></person-group><article-title>
                Systematics and biology of the new genus <italic>Macrosaccus</italic> with descriptions of two new species (Lepidoptera, Gracillariidae)
                </article-title><source>Zookeys</source><day>13</day><month>5</month><year>2011</year><volume>2011</volume><issue>98</issue><fpage>29</fpage><lpage>82</lpage><pub-id pub-id-type="doi">10.3897/zookeys.98.925</pub-id></mixed-citation></tp:treatment-meta><tp:nomenclature><tp:taxon-name>
                        <tp:taxon-name-part taxon-name-part-type="genus">Macrosaccus</tp:taxon-name-part>
                        <tp:taxon-name-part taxon-name-part-type="species">morrisella</tp:taxon-name-part>
                    <object-id xmlns:xlink="http://www.w3.org/1999/xlink" xlink:type="simple">http://species-id.net/wiki/Macrosaccus_morrisella</object-id>
                    </tp:taxon-name><tp:taxon-authority>(Fitch)</tp:taxon-authority><tp:taxon-status xmlns:xlink="http://www.w3.org/1999/xlink" xlink:type="simple">comb. n.</tp:taxon-status><xref ref-type="fig" rid="F1">Figs 1</xref><xref ref-type="fig" rid="F2">5</xref><xref ref-type="fig" rid="F10">41–44</xref><xref ref-type="fig" rid="F5">18–22</xref><xref ref-type="table" rid="T1">Tables 1</xref><xref ref-type="table" rid="T2">2</xref><tp:nomenclature-citation-list><tp:nomenclature-citation><tp:taxon-name>Argyromiges morrisella</tp:taxon-name><comment><xref ref-type="bibr" rid="B36">Fitch 1859</xref>: 838, No. 336.</comment></tp:nomenclature-citation><tp:nomenclature-citation><tp:taxon-name>Lithocolletis morrisella</tp:taxon-name><comment> (Fitch).- <xref ref-type="bibr" rid="B14">Chambers 1871</xref>: 183.- <xref ref-type="bibr" rid="B95">Walsingham 1889</xref>: 52.- <xref ref-type="bibr" rid="B84">Riley 1891</xref>: 109, No. 5874.- <xref ref-type="bibr" rid="B34">Dyar 1902 [1903]</xref>: 551, No. 6269.- <xref ref-type="bibr" rid="B6">Braun 1908</xref>: 291.- <xref ref-type="bibr" rid="B70">Meyrick 1912a</xref>: 7; <xref ref-type="bibr" rid="B71">1912b</xref>: 33.- <xref ref-type="bibr" rid="B7">Braun 1914</xref>: 110.- <xref ref-type="bibr" rid="B69">McDunnough 1939</xref>: 95, No. 9189.</comment></tp:nomenclature-citation><tp:nomenclature-citation><tp:taxon-name>Phyllonorycter morrisella</tp:taxon-name><comment> (Fitch).- <xref ref-type="bibr" rid="B35">Ely 1918</xref>: 58.- <xref ref-type="bibr" rid="B23">Davis 1983</xref>: 10.- <xref ref-type="bibr" rid="B68">Maier and Davis 1989</xref>: 15.- <xref ref-type="bibr" rid="B30">De Prins and De Prins 2005</xref>: 323.- <xref ref-type="bibr" rid="B28">De Prins and De Prins 2011</xref>.</comment></tp:nomenclature-citation><tp:nomenclature-citation><tp:taxon-name>Lithocolletis texanella</tp:taxon-name><comment><xref ref-type="bibr" rid="B102">Zeller 1875</xref>: 349.- <xref ref-type="bibr" rid="B39">Frey and Boll 1878</xref>: 275.- <xref ref-type="bibr" rid="B95">Walsingham 1889</xref>: 52 (synonym of <italic><tp:taxon-name>Phyllonorycter morrisella</tp:taxon-name></italic> (Fitch))- <xref ref-type="bibr" rid="B84">Riley 1891</xref>: 109, No. 5874.- <xref ref-type="bibr" rid="B34">Dyar 1902 [1903]</xref>: 551, No. 6269.- <xref ref-type="bibr" rid="B6">Braun 1908</xref>: 291.- <xref ref-type="bibr" rid="B70">Meyrick 1912a</xref>: 7; <xref ref-type="bibr" rid="B71">1912b</xref>: 33.- <xref ref-type="bibr" rid="B7">Braun 1914</xref>: 110.- <xref ref-type="bibr" rid="B35">Ely 1918</xref>: 59.- <xref ref-type="bibr" rid="B38">Forbes 1923</xref>: 192.- <xref ref-type="bibr" rid="B69">McDunnough 1939</xref>: 95, No. 9189.- <xref ref-type="bibr" rid="B23">Davis 1983</xref>: 10.- <xref ref-type="bibr" rid="B68">Maier and Davis 1989</xref>: 15.- <xref ref-type="bibr" rid="B30">De Prins and De Prins 2005</xref>: 323.- <xref ref-type="bibr" rid="B28">De Prins and De Prins 2011</xref>.</comment></tp:nomenclature-citation><!--PageBreak--><tp:nomenclature-citation><tp:taxon-name>Lithocolletis texana</tp:taxon-name><comment> (<xref ref-type="bibr" rid="B17">Chambers 1877</xref>: 137) [misspelling].- <xref ref-type="bibr" rid="B23">Davis 1983</xref>: 10.</comment></tp:nomenclature-citation><tp:nomenclature-citation><tp:taxon-name>Lithocolletis amphicarpeaeella</tp:taxon-name><comment><xref ref-type="bibr" rid="B17">Chambers 1877</xref>: 137.- <xref ref-type="bibr" rid="B84">Riley 1891</xref>: 109, No. 5874 (synonym of <italic><tp:taxon-name>Phyllonorycter morrisella</tp:taxon-name></italic> (Fitch))- <xref ref-type="bibr" rid="B34">Dyar 1902 [1903]</xref>: 551, No. 6269.- <xref ref-type="bibr" rid="B6">Braun 1908</xref>: 291.- <xref ref-type="bibr" rid="B70">Meyrick 1912a</xref>: 7; <xref ref-type="bibr" rid="B71">1912b</xref>: 33.- <xref ref-type="bibr" rid="B35">Ely 1918</xref>: 59.- <xref ref-type="bibr" rid="B69">McDunnough 1939</xref>: 95, No. 9189.- <xref ref-type="bibr" rid="B23">Davis 1983</xref>: 10.- <xref ref-type="bibr" rid="B30">De Prins and De Prins 2005</xref>: 323.- <xref ref-type="bibr" rid="B28">De Prins and De Prins 2011</xref>.</comment></tp:nomenclature-citation><tp:nomenclature-citation><tp:taxon-name>Lithocolletis amphicarpaeella</tp:taxon-name><comment><xref ref-type="bibr" rid="B84">Riley 1891</xref>: 109, no. 5874 [misspelling].- <xref ref-type="bibr" rid="B6">Braun 1908</xref>: 291.- <xref ref-type="bibr" rid="B23">Davis 1983</xref>: 10.</comment></tp:nomenclature-citation></tp:nomenclature-citation-list></tp:nomenclature><tp:treatment-sec sec-type="Diagnosis"><title>Diagnosis.</title><p>The forewing pattern of this species differs from that of <italic><tp:taxon-name>Macrosaccus robiniella</tp:taxon-name></italic> and <italic><tp:taxon-name>Macrosaccus neomexicanus</tp:taxon-name></italic> in possessing a more distinct basal white streak, in having the dorsal strigulae oriented less obliquely, and with the basal white dorsal stigula more pronounced, and from <italic><tp:taxon-name>Macrosaccus gliricidius</tp:taxon-name></italic> by the darker ground colour. The forewing pattern most resembles that of <italic><tp:taxon-name>Macrosaccus uhlerella</tp:taxon-name></italic> but differs in the more pronounced basal white streak which is absent or barely evident in <italic><tp:taxon-name>Macrosaccus uhlerella</tp:taxon-name></italic>. The male genitalia are most similar to that of <italic><tp:taxon-name>Macrosaccus robiniella</tp:taxon-name></italic>, particularly with regard to the more abruptly constricted apical third of the valva. The female genitalia differ from the latter in lacking the minute longitudinally oriented striae and spicules in the walls of the corpus bursae.</p><sec sec-type="Adult"><title>Adult</title><p>(<xref ref-type="fig" rid="F2">Fig. 5</xref>). Forewing length 2.3–2.8 mm.</p><p><italic>Head</italic>: Vestiture of head and antenna similar to <italic><tp:taxon-name>Macrosaccus robiniella</tp:taxon-name></italic>.</p><p><italic>Thorax</italic>: Dark brown to fuscous dorsally, sometimes with a coppery to purplish luster; shiny white ventrally; tegula dark brown, with white suffusion anteriorly. Forewing pattern similar to <italic><tp:taxon-name>Macrosaccus robiniella</tp:taxon-name></italic> except basal two costal strigulae less oblique; a slender white, slightly oblique streak usually well developed extending distad from tegula at base of wing to sometimes as far as first dorsal strigula; 3 white dorsal strigulae usually present, but these oriented less obliquely than in <italic><tp:taxon-name>Macrosaccus robiniella</tp:taxon-name></italic>; basal strigula white, but sometimes obscure; median strigula connected to second costal strigula to form a narrow white fascia; black apical spot present as in <italic><tp:taxon-name>Macrosaccus robiniella</tp:taxon-name></italic>; cilia light grey to white. Hindwing, including fringe, uniformly grey. Legs similar to <italic><tp:taxon-name>Macrosaccus robiniella</tp:taxon-name></italic> in colour pattern.</p><p><italic>Abdomen:</italic> Similar to <italic><tp:taxon-name>Macrosaccus robiniella</tp:taxon-name></italic>, dark fuscous dorsally and white ventrally with greyish suffusion on anterior portion of segments 2–7 laterally and sometimes ventrally on A8.</p><p><italic>Male genitalia</italic> (<xref ref-type="fig" rid="F5">Figs 18, 19</xref>): Similar to <italic><tp:taxon-name>Macrosaccus robiniella</tp:taxon-name></italic>, with valva gradually constricting before apex. Saccus a long, slender rod ~ 1.75× length of valva. Aedeagus long and slender, ~ 3.0× length of valva, with phallobase slightly more enlarged than in <italic><tp:taxon-name>Macrosaccus robiniella</tp:taxon-name></italic>.</p><p><italic>Female genitalia</italic> (<xref ref-type="fig" rid="F5">Figs 20–22</xref>): Ductus bursae long and slender, nearly equal to length of of elongate corpus bursae. Accessory bursae ~ 2/3 the length of corpus bursae, arising from near anterior 1/3 of ductus bursae. Corpus bursae elliptical, with series of small, scattered dentate spicules concentrated over caudal 2/3; longitudinal folds or striae not evident along walls; walls of anterior end (distal 1/3) of corpus bursae entirely membranous.</p></sec></tp:treatment-sec><tp:treatment-sec sec-type="Larva and pupa"><title>Larva and pupa.</title><p>Similar to that of <italic><tp:taxon-name>Macrosaccus robiniella</tp:taxon-name></italic>.<!--PageBreak--></p></tp:treatment-sec><tp:treatment-sec sec-type="Larval mine"><title>Larval mine.</title><p>(<xref ref-type="fig" rid="F10">Figs 41–44</xref>) The mine begins as an elongate serpentine track on the under (abaxial) side of the leaflet. This enlarges to an elongate-oval, whitish blotch which eventually becomes strongly tentiform (<xref ref-type="fig" rid="F10">Fig. 43</xref>).</p></tp:treatment-sec><tp:treatment-sec sec-type="Hosts"><title>Hosts.</title><p>(<xref ref-type="table" rid="T1">Table 1</xref>). <tp:taxon-name>Fabaceae</tp:taxon-name>: <italic><tp:taxon-name>Amphicarpa bracteata</tp:taxon-name></italic> (L.) Fernald, (=<italic><tp:taxon-name>Amphicarpa monoica</tp:taxon-name></italic> (L.) Nutt.,= <italic><tp:taxon-name>Falcata comosa</tp:taxon-name></italic> (L.) Kuntze, = <italic><tp:taxon-name>Amphicarpa comosa</tp:taxon-name></italic> (L.) Loudon), (<xref ref-type="bibr" rid="B18">Chambers 1878</xref>: 111; <xref ref-type="bibr" rid="B95">Walsingham 1889</xref>: 119; Ely 1917: 59). <italic><tp:taxon-name>Strophostyles leiosperma</tp:taxon-name></italic> <!--PageBreak-->(Torrey and A. Gray), (= <italic><tp:taxon-name>Strophostyles pauciflorus</tp:taxon-name></italic> (Bentham) S. Watson), new record. The primary host, <italic><tp:taxon-name>Amphicarpa bracteata</tp:taxon-name></italic>, is a low growing, trifoliate vine which occurs in damp woodlands widely from southern Canada and Montana to Texas and Florida. <italic><tp:taxon-name>Strophostyles leiosperma</tp:taxon-name></italic> is a climbing, trifoliate vine which occurs in drier habitats through the central United States from Arizona to Pennsylvania and Florida.</p></tp:treatment-sec><tp:treatment-sec sec-type="Types"><title>Types.</title><p><italic><tp:taxon-name>Argyromiges morrisella</tp:taxon-name></italic> Fitch: Lectotype ♂, (present designation): “Type; <italic><tp:taxon-name>Argyromiges morrisella</tp:taxon-name></italic> Ft.; Figured by Miss A. Braun, Feb. 1908; Lectotype ♂, <italic><tp:taxon-name>Macrosaccuss morrisella</tp:taxon-name></italic> (Fitch) by D. R. Davis.” (USNM). [Abdomen is missing].</p><p><italic><tp:taxon-name>Lithocolletis texanella</tp:taxon-name></italic> Zeller: Holotype ♂, “Type 1336”; “Dallas, Texas”, (MCZ). Paratype ♂, “Type”, “<italic>Lithoc. Texanella</italic> Z. B1/77”, “Dallas, Texas”, “Zeller Coll., Walsingham Collection 1910–427”, “<italic><tp:taxon-name>Lithocolletis morrisella</tp:taxon-name></italic> Fitch”, (BMNH).</p><p><italic><tp:taxon-name>Lithocolletis amphicarpeaeella</tp:taxon-name></italic> Chambers: Lectotype ♂, (present designation): “Type, 1326”; “Kentucky [crossed out], Chambers”; “<italic><tp:taxon-name>Lithocolletis amphicarpeaeella</tp:taxon-name></italic> Cham.”; “Lectotype♂, <italic><tp:taxon-name>Lithocolletis amphicarpeaeella</tp:taxon-name></italic> Chambers, by D. R. Davis”, (MCZ); Paralectotype ♂, “N J, Chambers 1/77” “<italic>Lith. Amphicarpeaeella</italic> Nr. 3, Syntype, select KRT”, (BMNH).</p><p>Note: In the lower right corner of drawer Mi 4423, a label with the following handwritten text is present: “Nb. Chambers’ syntypes. The specimens bearing the serial numbers 1–68, and the specimens of <italic>G. hermannella</italic> var. <italic>lingulacella</italic> immediately following, were received by Stainton from Chambers. The numbers refer to a list made by Chambers; many of the specimens are likely to be syntypes. See Stainton foreign correspondence, letters nos. 94, 97 and 111 (by Chambers) and Stainton’s “translations” of Chambers’ awful handwriting, nos. 95, 99 and 96 respectively (the letters are out of chronological sequence). – KRT, 1980”.</p></tp:treatment-sec><tp:treatment-sec sec-type="Material examined"><title>Material examined.</title><p>CANADA: MANITOBA: 1 ♀, Aweme: 31 Aug 1931, Host: <italic><tp:taxon-name>Strophostyles pauciflora</tp:taxon-name></italic> (=<italic><tp:taxon-name>Strophostyles leiosperma</tp:taxon-name></italic>), R. M. White, (CNC). ONTARIO: Pt. Pelee: 1 ♀, 10 Oct 1967, T. N. Freeman, Host: Hog Ranot 63–46, (CNC). Simcoe: 1 ♂, 15 Sep 1955, T. N. Freeman, Host: <italic><tp:taxon-name>Amphicarpa monoica</tp:taxon-name></italic> (=<italic><tp:taxon-name>Amphicarpa bracteata</tp:taxon-name></italic>) 65–85, (CNC). Toronto: 2 ♂, 2 ♀, 5.22, Parish; 1 ♂, 6.22, Parish, (BMNH). QUEBEC: Fairy Lake: 1 ♂, 28 Aug 1955, Host: <italic><tp:taxon-name>Amphicarpa</tp:taxon-name></italic> 55–178, G. G. Lewis, (CNC). UNITED STATES: COLORADO [no specific locality provided]: 1 ♂, Type 1326, [Kentucky crossed out] Chambers, Lectotype <italic><tp:taxon-name>Lithocolletis amphicarpeaeella</tp:taxon-name></italic> Cham. ♂, (MCZ); 1 ♂, 1 ♀, Type 1326, [Kentucky crossed out] Chambers, Paralectotype <italic><tp:taxon-name>Lithocolletis amphicarpeaeella</tp:taxon-name></italic> Cham., (MCZ). CONNECTICUT: Hartford Co: Southington: 1 ♂, 3 Sep 1981, C. T. Meier, Host: <italic><tp:taxon-name>Amphicarpa bracteata</tp:taxon-name></italic>, Leaflet, (USNM). KENTUCKY: 1 ♀, Chamb., 132, (MCZ). ILLINOIS: Adams Co: Quincy: 1 ♀, 15 Feb 1948; 2 ♂, 3 ♀, 6–20 Apr 1947; J. P. Nielson, (INHS). Coles Co: Fox Ridge State Park: 1 ♀, 1 Jun 1991, em. 9 Jun 1991; 1 ♂, 1 ♀, 7 Jun 1991, em. 10 Jun 1991; 2 ♂, 3 ♀, 17 Jun 1991, em. 18–25 Jun 1991; 14 Jul 1991, em. 15 July 1991; 1 ♂, 2 ♀, 2 Aug 1992, em. 6–9 Aug 1992, T. Harrison, Host: <italic><tp:taxon-name>Amphicarpa bracteata</tp:taxon-name></italic>, (INHS). Putnam Co: 2 ♂, 1 ♀, 15 Jan 1941; 1 ♀, 8 Oct 1964; 2 ♂, 3 ♀, 13–30 Sep 1967; 4 ♂, 1 ♀, 2–8 Oct 1969, underside tentiform mine <italic><tp:taxon-name>Amphicarpa monoica</tp:taxon-name></italic>, M. O. Glenn, (INHS). MARYLAND: Montgomery Co: 2 mi. S. Laytonsville: 1 ♂, DOA 8 Oct 2009, D.R. Davis, Host: <italic><tp:taxon-name>Amphicarpa bracteata</tp:taxon-name></italic>, (USNM). Little Bennett Regional. Park: 3 ♂, 3 Aug 2002, em. 14 Aug 2002, D. R. and S. R. Davis, 3 ♂, 5 ♀, 6 Aug 2006, em. 10–16 Aug 2006 DNA/BOLD ID RDOPO081-09, GenBank GU669599, DNA/BOLD ID RDOPO083-09, GenBank GU669598 ; 2 ♂, 7 Aug 2010, em. 16–18 Aug 2010, D. R. and M. M. Davis, DRD slide 2664, Host: <italic><tp:taxon-name>Amphicarpa bracteata</tp:taxon-name></italic>, slides USNM 34180, 34181, 34182, DNA<!--PageBreak-->/BOLD ID 00715473, DNA/R50BOLD ID 00715475, (USNM). Plummers Island: 1 ♂, 5 Nov 1914, Shannon, (USNM). Prince Georges Co: Seton Belt Woods: 1 ♂, 11 Jul 1977, E. Jäckh, (USNM). MICHIGAN: Calhoun Co: 4 ♂, T1S-R6W Sec 15: 31 Aug <!--PageBreak-->1996, em. 7–11 Sep 1996, lot RJP654.17-18, Host: <italic><tp:taxon-name>Amphicarpa bracteata</tp:taxon-name></italic>. Clinton Co: T05N-R01 R01W S24: 28 Aug 1991, em. 7–11 Sep 1996, R. J. Priest, lot RJP 932.6-7, Host: <italic><tp:taxon-name>Amphicarpa bracteata</tp:taxon-name></italic>, (USNM). NORTH CAROLINA: Macon Co: Highlands, 3865’: 1 ♂, 31 Jul 1958, R. W. Hodges, (USNM). NEW YORK: Thompkins Co: Ithaca, Six Mile Creek: 3 ♂, 1 ♀, 8 Apr 1945, (CU); 1 ♂, 10 Jul 1960, 1 ♂, 10 Jul 1960, R. W. Hodges, Host: <italic><tp:taxon-name>Amphicarpa monoica</tp:taxon-name></italic> (L.), (USNM). OHIO: Hamilton Co: Cincinnati: 1 ♂, em. 23 Aug 1908, Annette F. Braun, B361, (MCZ); 1 ♀, em. 16 Jul 1908, 1 ♂, em. 2 Aug 1908, 1 ♂, em. 23 Aug 1908, 1 ♂, em. 24 Aug 1908, 1 ♂, em. 25 Aug 1908, 1 ♂, 1 ♀, em. 2 Sep 1908, 1 ♂, 5 Sep 1918, slides USNM 30891, 30892, 97446, 97447, (USNM). TEXAS: 3 ♂, 1 ♀, Boll, (BMNH). Dallas Co: Dallas: 2 ♂, (holotype and paratype of <italic><tp:taxon-name>Lithocolletis texanella</tp:taxon-name></italic> Z.), type 1336, Boll, (MCZ); “<italic><tp:taxon-name>Lithoc Texanella</tp:taxon-name></italic> Z, B 1/77, type”, (BMNH); 2 ♀, (<italic><tp:taxon-name>Lithocolletis texanella</tp:taxon-name></italic> Z.), (BMNH); 3♂, 3♀ (<italic><tp:taxon-name>Lithocolletis texanella</tp:taxon-name></italic> Z.) in coll. Stainton (BMNH).</p></tp:treatment-sec><tp:treatment-sec sec-type="Distribution"><title>Distribution.</title><p><italic><tp:taxon-name>Macrosaccus morrisella</tp:taxon-name></italic> occurs widespread across eastern North America from Manitoba and Ontario, Canada, south and west to Texas and Colorado (<xref ref-type="bibr" rid="B17">Chambers 1877</xref>).</p></tp:treatment-sec><tp:treatment-sec sec-type="Remarks"><title>Remarks.</title><p>Chambers in his 1877 description of <italic><tp:taxon-name>Lithocolletis amphicarpeaeella</tp:taxon-name></italic> expressed doubt if this was a new species or new variety (as he did on the same page and line for “<italic><tp:taxon-name>Lithocolletis amorphaeella</tp:taxon-name></italic> n.sp.? or var.?”). Their descriptions included long, detailed comparisons of the forewing patterns of these two new moths as well of <italic>robiniella</italic> and “<italic>texana</italic>” (misspelled). No locality for either name was mentioned except for Colorado in the title of the publication (<xref ref-type="bibr" rid="B17">Chambers 1877</xref>). Each of the three “type” specimens of <italic>amphicarpeaeella</italic> in the collections of the MCZ have the name “Kentucky” crossed out on the specimen label “Kentucky, Chambers”, and no mention of Colorado appears. A male specimen in best condition has been selected as lectotype.</p><p>The holotype specimen of <italic><tp:taxon-name>Lithocolletis texanella</tp:taxon-name></italic> Zeller upon examination was found to be a male and not a female as stated originally by <xref ref-type="bibr" rid="B102">Zeller (1875)</xref>.</p></tp:treatment-sec><tp:treatment-sec><!--Section generated to contain objects referenced in tp:taxon-treatment.--><fig id="F1" position="float" orientation="portrait"><label>Figure 1.</label><caption><p>Compressed subtree sequenced data for cytochrome c oxidase I (COI) of <italic><tp:taxon-name>Macrosaccus</tp:taxon-name></italic>, derived from 13 samples among 5 species based upon neighbor-joining analysis with Kimura 2-parameter model. Numbers above branches indicate branch length. Sequence lengths obtained for all samples were 658bp each.</p></caption><graphic xmlns:xlink="http://www.w3.org/1999/xlink" xlink:href="ZooKeys-098-029-g001.jpg" position="float" orientation="portrait" xlink:type="simple"/></fig><fig id="F2" position="float" orientation="portrait"><label>Figures 2–9.</label><caption><p>Adults <bold>2–4.</bold> <italic><tp:taxon-name>Macrosaccus robiniella</tp:taxon-name></italic>. <bold>2</bold>♂, USA: Maryland, (2.8 mm) <bold>3</bold> ♂, USA: Maryland, (3.0 mm) <bold>4</bold> BELGIUM: Antwerp, (3.0 mm) <bold>5</bold> <italic><tp:taxon-name>Macrosaccus morrisella</tp:taxon-name></italic>, ♂, USA: Maryland, (2.5 mm) <bold>6</bold> <italic><tp:taxon-name>Macrosaccus neomexicanus</tp:taxon-name></italic>, USA: Arizona, (3.2 mm) <bold>7</bold> <italic><tp:taxon-name>Macrosaccus uhlerella</tp:taxon-name></italic>, USA: Illinois, (2.5 mm) <bold>8</bold> <italic><tp:taxon-name>Macrosaccus uhlerella</tp:taxon-name></italic>, USA: Illinois, (3.0 mm) <bold>9</bold> <italic><tp:taxon-name>Macrosaccus gliricidius</tp:taxon-name></italic>, ♂, HONDURAS: Morazán, (2.4 mm). (Forewing lengths in parentheses).</p></caption><graphic xmlns:xlink="http://www.w3.org/1999/xlink" xlink:href="ZooKeys-098-029-g002.jpg" position="float" orientation="portrait" xlink:type="simple"/></fig><fig id="F10" position="float" orientation="portrait"><label>Figures 41–44.</label><caption><p>Leafmines of <italic><tp:taxon-name>Macrosaccus morrisella</tp:taxon-name></italic> on <italic><tp:taxon-name>Amphicarpa bracteata</tp:taxon-name></italic>. <bold>41</bold> Abaxial tentiform blotch mine <bold>42</bold> Detail of abaxial tentiform blotch mine <bold>43</bold> Two abaxial blotch mines at leaf base <bold>44</bold> Adaxial view of Fig. 43.</p></caption><graphic xmlns:xlink="http://www.w3.org/1999/xlink" xlink:href="ZooKeys-098-029-g010.jpg" position="float" orientation="portrait" xlink:type="simple"/></fig><fig id="F5" position="float" orientation="portrait"><label>Figures 18–22.</label><caption><p>Genitalia<bold>,</bold> <italic><tp:taxon-name>Macrosaccus morrisella</tp:taxon-name></italic>. <bold>18–19</bold> Male. <bold>18</bold> Genital capsule, ventral view <bold>19</bold> Aedeagus <bold>20–22</bold> Female. <bold>20</bold> Lateral view <bold>21</bold> Detail of signa within corpus bursae <bold>22</bold> Segments 7–10, ventral view.</p></caption><graphic xmlns:xlink="http://www.w3.org/1999/xlink" xlink:href="ZooKeys-098-029-g005.jpg" position="float" orientation="portrait" xlink:type="simple"/></fig><table-wrap id="T1" position="float" orientation="portrait"><label>Table 1.</label><caption><p><italic><tp:taxon-name>Macrosaccus</tp:taxon-name></italic> and four <italic><tp:taxon-name>Phyllonorycter</tp:taxon-name></italic> species that feed on <tp:taxon-name>Fabaceae</tp:taxon-name>.</p></caption><table><tbody><tr><th rowspan="1" colspan="1"><italic>Moth species</italic></th><th rowspan="1" colspan="1"><italic>Host plant species</italic></th><th rowspan="1" colspan="1"><italic>Country</italic></th><th rowspan="1" colspan="1"><italic>Reference</italic></th></tr><tr><td rowspan="1" colspan="1"><italic><tp:taxon-name>Macrosaccus gliricidius</tp:taxon-name></italic> Davis, sp. n.</td><td rowspan="1" colspan="1"><italic><tp:taxon-name>Gliricidia sepium</tp:taxon-name></italic> (Jacq.)</td><td rowspan="1" colspan="1">Guadeloupe, Honduras</td><td rowspan="1" colspan="1">Present study</td></tr><tr><td rowspan="1" colspan="1"><italic><tp:taxon-name>Macrosaccus morrisella</tp:taxon-name></italic> (Fitch, 1859)</td><td rowspan="1" colspan="1"><italic><tp:taxon-name>Amphicarpa bracteata</tp:taxon-name></italic> (L) Fernald</td><td rowspan="1" colspan="1">Canada </td><td rowspan="1" colspan="1">Present study</td></tr><tr><td rowspan="1" colspan="1"><italic><tp:taxon-name>Macrosaccus morrisella</tp:taxon-name></italic> (Fitch, 1859)</td><td rowspan="1" colspan="1"><italic><tp:taxon-name>Amphicarpa bracteata</tp:taxon-name></italic> (L) Fernald</td><td rowspan="1" colspan="1">U.S.A.</td><td rowspan="1" colspan="1"><xref ref-type="bibr" rid="B18">Chambers 1878</xref>: 111</td></tr><tr><td rowspan="1" colspan="1"><italic><tp:taxon-name>Macrosaccus morrisella</tp:taxon-name></italic> (Fitch, 1859)</td><td rowspan="1" colspan="1"><italic><tp:taxon-name>Amphicarpa</tp:taxon-name></italic> sp.</td><td rowspan="1" colspan="1">Canada </td><td rowspan="1" colspan="1">Present study</td></tr><tr><td rowspan="1" colspan="1"><italic><tp:taxon-name>Macrosaccus morrisella</tp:taxon-name></italic> (Fitch, 1859)</td><td rowspan="1" colspan="1"><italic><tp:taxon-name>Strophostyles leiosperma</tp:taxon-name></italic> (Torrey &amp; A. Gray)</td><td rowspan="1" colspan="1">Canada</td><td rowspan="1" colspan="1">Present study</td></tr><tr><td rowspan="1" colspan="1"><italic><tp:taxon-name>Macrosaccus neomexicanus</tp:taxon-name></italic> Davis, sp. n.</td><td rowspan="1" colspan="1"><italic><tp:taxon-name>Robinia neomexicana</tp:taxon-name></italic> Gray</td><td rowspan="1" colspan="1">U.S.A.</td><td rowspan="1" colspan="1">Present study</td></tr><tr><td rowspan="1" colspan="1"><italic><tp:taxon-name>Macrosaccus robiniella</tp:taxon-name></italic>  (Clemens, 1859)</td><td rowspan="1" colspan="1"><italic><tp:taxon-name>Robinia hispida</tp:taxon-name></italic> L.</td><td rowspan="1" colspan="1">U.S.A.</td><td rowspan="1" colspan="1"><xref ref-type="bibr" rid="B18">Chambers 1878</xref>: 111</td></tr><tr><td rowspan="1" colspan="1"><italic><tp:taxon-name>Macrosaccus robiniella</tp:taxon-name></italic>  (Clemens, 1859)</td><td rowspan="1" colspan="1"><italic><tp:taxon-name>Robinia pseudacacia</tp:taxon-name></italic> L.</td><td rowspan="1" colspan="1">Belgium</td><td rowspan="1" colspan="1"><xref ref-type="bibr" rid="B31">De Prins and Groenen 2001</xref>: 159</td></tr><tr><td rowspan="1" colspan="1"><italic><tp:taxon-name>Macrosaccus robiniella</tp:taxon-name></italic>  (Clemens, 1859)</td><td rowspan="1" colspan="1"><italic><tp:taxon-name>Robinia pseudacacia</tp:taxon-name></italic> L.</td><td rowspan="1" colspan="1">U.S.A. </td><td rowspan="1" colspan="1"><xref ref-type="bibr" rid="B20">Clemens 1859</xref>: 320.</td></tr><tr><td rowspan="1" colspan="1"><italic><tp:taxon-name>Macrosaccus robiniella</tp:taxon-name></italic>  (Clemens, 1859)</td><td rowspan="1" colspan="1"><italic><tp:taxon-name>Robinia viscosa</tp:taxon-name></italic> Vent</td><td rowspan="1" colspan="1">U.S.A.</td><td rowspan="1" colspan="1"><xref ref-type="bibr" rid="B18">Chambers 1878</xref>: 111</td></tr><tr><td rowspan="1" colspan="1"><italic><tp:taxon-name>Macrosaccus uhlerella</tp:taxon-name></italic> (Fitch, 1859)</td><td rowspan="1" colspan="1"><italic><tp:taxon-name>Amorpha fruticosa</tp:taxon-name></italic> L.</td><td rowspan="1" colspan="1">U.S.A </td><td rowspan="1" colspan="1"><xref ref-type="bibr" rid="B18">Chambers 1878</xref>: 110</td></tr><tr><td rowspan="1" colspan="1"><italic><tp:taxon-name>Phyllonorycter cytisifoliae </tp:taxon-name></italic> (M. Hering, 1927)</td><td rowspan="1" colspan="1"><italic><tp:taxon-name>Chamaecytisus proliferus</tp:taxon-name></italic> (L.) Link</td><td rowspan="1" colspan="1">Canary Islands: La Palma</td><td rowspan="1" colspan="1"><xref ref-type="bibr" rid="B46">Hering 1927</xref>: 419</td></tr><tr><td rowspan="1" colspan="1"><italic><tp:taxon-name>Phyllonorycter foliolosi</tp:taxon-name></italic>  Walsingham, 1908</td><td rowspan="1" colspan="1"><italic><tp:taxon-name>Adenocarpus foliolosus</tp:taxon-name></italic> (Ait.) DC</td><td rowspan="1" colspan="1">Canary Islands: La Palma</td><td rowspan="1" colspan="1"><xref ref-type="bibr" rid="B96">Walsingham 1908</xref>: 978</td></tr><tr><td rowspan="1" colspan="1"><italic><tp:taxon-name>Phyllonorycter medicaginella</tp:taxon-name></italic> (Gerasimov, 1930)</td><td rowspan="1" colspan="1"><italic><tp:taxon-name>Medicago sativa</tp:taxon-name></italic> L.</td><td rowspan="1" colspan="1">Belgium</td><td rowspan="1" colspan="1"><xref ref-type="bibr" rid="B54">Kuchlein et al. 2002</xref>: 89</td></tr><tr><td rowspan="1" colspan="1"><italic><tp:taxon-name>Phyllonorycter nigrescentella</tp:taxon-name></italic>  (Logan, 1851)</td><td rowspan="1" colspan="1"><italic><tp:taxon-name>Vicia sepium</tp:taxon-name></italic> L.</td><td rowspan="1" colspan="1">Belgium</td><td rowspan="1" colspan="1"><xref ref-type="bibr" rid="B37">Fologne 1862</xref>: 24</td></tr></tbody></table></table-wrap><table-wrap id="T2" position="float" orientation="portrait"><label>Table 2.</label><caption><p>Mitochondrial DNA (COI) sequence divergence (%) among species of <italic><tp:taxon-name>Macrosaccus</tp:taxon-name></italic>. Uncorrected average pairwise distances are shown for the barcoding region of (COI). Shaded cells contain means within species distances. Cells below shaded diagonal contain mean between species distances. Species abbreviations in the heading refer to species listed in left column.</p></caption><table><tbody><tr><th rowspan="1" colspan="1"/><th rowspan="1" colspan="1">gliri</th><th rowspan="1" colspan="1">morr</th><th rowspan="1" colspan="1">robi</th><th rowspan="1" colspan="1">neom</th><th rowspan="1" colspan="1">uhle</th></tr><tr><td rowspan="1" colspan="1"><italic><tp:taxon-name>Macrosaccus gliricidius</tp:taxon-name></italic></td><td rowspan="1" colspan="1">0.4 </td><td rowspan="1" colspan="1"/><td rowspan="1" colspan="1"/><td rowspan="1" colspan="1"/><td rowspan="1" colspan="1"/></tr><tr><td rowspan="1" colspan="1"><italic><tp:taxon-name>Macrosaccus morrisella</tp:taxon-name></italic></td><td rowspan="1" colspan="1">8.1</td><td rowspan="1" colspan="1">0.0</td><td rowspan="1" colspan="1"/><td rowspan="1" colspan="1"/><td rowspan="1" colspan="1"/></tr><tr><td rowspan="1" colspan="1"><italic><tp:taxon-name>Macrosaccus robiniella</tp:taxon-name></italic></td><td rowspan="1" colspan="1">8.1 </td><td rowspan="1" colspan="1">4.7</td><td rowspan="1" colspan="1">0.4</td><td rowspan="1" colspan="1"/><td rowspan="1" colspan="1"/></tr><tr><td rowspan="1" colspan="1"><italic><tp:taxon-name>Macrosaccus neomexicanus</tp:taxon-name></italic></td><td rowspan="1" colspan="1">7.1</td><td rowspan="1" colspan="1">4.5</td><td rowspan="1" colspan="1">4.1 </td><td rowspan="1" colspan="1">0.5</td><td rowspan="1" colspan="1"/></tr><tr><td rowspan="1" colspan="1"><italic><tp:taxon-name>Macrosaccus uhlerella</tp:taxon-name></italic></td><td rowspan="1" colspan="1">8.6</td><td rowspan="1" colspan="1">6.7</td><td rowspan="1" colspan="1">6.5</td><td rowspan="1" colspan="1">7.3</td><td rowspan="1" colspan="1">0.0</td></tr></tbody></table></table-wrap></tp:treatment-sec><ref-list><ref id="B18"><mixed-citation xmlns:xlink="http://www.w3.org/1999/xlink" xlink:type="simple"><person-group><name name-style="western"><surname>Chambers</surname><given-names>VT</given-names></name></person-group> (<year>1878</year>)<article-title> Art. IV. Tineina and their foodplants.</article-title><source>Bulletin of the United States Geological and Geographical Survey of the Territories</source><volume>4</volume>:<fpage>107</fpage>-<lpage>124</lpage>.</mixed-citation></ref><ref id="B31"><mixed-citation xmlns:xlink="http://www.w3.org/1999/xlink" xlink:type="simple"><person-group><name name-style="western"><surname>De Prins</surname><given-names>W</given-names></name><name name-style="western"><surname>Groenen</surname><given-names>F</given-names></name></person-group> (<year>2001</year>)<article-title> <italic>Phyllonorycter robiniella</italic>, een nieuwe soort voor de Belgische fauna (Lepidoptera: Gracillariidae)</article-title>. <source>Phegea</source><volume>29</volume>: <fpage>159</fpage>–<lpage>160</lpage>.</mixed-citation></ref><ref id="B20"><mixed-citation xmlns:xlink="http://www.w3.org/1999/xlink" xlink:type="simple"><person-group><name name-style="western"><surname>Clemens</surname><given-names>B</given-names></name></person-group> (<year>1859</year>)<article-title> Contribution to American Lepidopterology. No. 2</article-title>, <source>Proceedings of the Academy of Natural Sciences of Philadelphia [1859]</source>: <fpage>317</fpage>–<lpage>328</lpage>.</mixed-citation></ref><ref id="B46"><mixed-citation xmlns:xlink="http://www.w3.org/1999/xlink" xlink:type="simple"><person-group><name name-style="western"><surname>Hering</surname><given-names>M</given-names></name></person-group> (<year>1927</year>)<article-title> Die Minenfauna der Canarischen Inseln.</article-title><source>Zoologische Jahrbücher, Abteilung für allgemeine Zoologie und Physiologie</source><volume>53</volume>:<fpage>405</fpage>-<lpage>486</lpage>.</mixed-citation></ref><ref id="B96"><mixed-citation xmlns:xlink="http://www.w3.org/1999/xlink" xlink:type="simple"><person-group><name name-style="western"><surname>Walsingham</surname><given-names>Lord (de Grey T)</given-names></name></person-group> (<year>1908</year>)<article-title> Microlepidoptera of Tenerife</article-title>. <source>Proceedings of the Zoological Society of London</source> (1907): <fpage>911</fpage>–<lpage>1034</lpage>, pls. 51–53.</mixed-citation></ref><ref id="B54"><mixed-citation xmlns:xlink="http://www.w3.org/1999/xlink" xlink:type="simple"><person-group><name name-style="western"><surname>Kuchlein</surname><given-names>JH</given-names></name><name name-style="western"><surname>Kuchlein-Nijsten</surname><given-names>C</given-names></name><name name-style="western"><surname>De Prins</surname><given-names>W</given-names></name></person-group> (<year>2002</year>)<article-title> <italic>Phyllonorycter medicaginella</italic>, nieuw voor de Belgische fauna (Lepidoptera: Gracillariidae).</article-title><source>Phegea</source><volume>30</volume>:<fpage>89</fpage>-<lpage>94</lpage>.</mixed-citation></ref><ref id="B37"><mixed-citation xmlns:xlink="http://www.w3.org/1999/xlink" xlink:type="simple"><person-group><name name-style="western"><surname>Fologne</surname><given-names>E</given-names></name></person-group> (<year>1962</year>)<article-title> Notes d’une excursion à Fondeleffe, près de Dinant.</article-title><source>Annales de la Société entomologique belge</source><volume>6</volume>:<fpage>23</fpage>-<lpage>25</lpage>.</mixed-citation></ref><ref id="B36"><mixed-citation xmlns:xlink="http://www.w3.org/1999/xlink" xlink:type="simple"><person-group><name name-style="western"><surname>Fitch</surname><given-names>A</given-names></name></person-group> (<year>1859</year>)<article-title> Report on the noxious, beneficial and other insects of the state of New York. Fifth report</article-title>. <source>Transactions of the New York State Agricultural Society</source><volume>18</volume> (1858): <fpage>781</fpage>-<lpage>854</lpage>, 9 Figs Also published separately with different pagination (p. 1–74) and with an index to parts 3–5, New York.</mixed-citation></ref><ref id="B14"><mixed-citation xmlns:xlink="http://www.w3.org/1999/xlink" xlink:type="simple"><person-group><name name-style="western"><surname>Chambers</surname><given-names>VT</given-names></name></person-group> (<year>1871</year>)<article-title> Micro-Lepidoptera</article-title>. <source>Canadian Entomologist</source><volume>3</volume>: <fpage>54</fpage>–58, 84–88, 108–112, 127–130, 146–149, 161–166, 182–185, 205–209, 221–<lpage>224</lpage>. <ext-link ext-link-type="uri" xlink:href="http://dx.doi.org/10.4039/Ent354-3" xlink:type="simple">doi:10.4039/Ent354-3</ext-link></mixed-citation></ref><ref id="B95"><mixed-citation xmlns:xlink="http://www.w3.org/1999/xlink" xlink:type="simple"><person-group><name name-style="western"><surname>Walsingham</surname><given-names>Lord (de Grey T)</given-names></name></person-group> (<year>1889</year>)<article-title> Steps toward a revision of Chambers’ Index, with notes and descriptions of new species (cont.)</article-title>. <source>Insect Life</source><volume>2</volume>: <fpage>23</fpage>–26, 51–54, 77–81, 116–<lpage>120</lpage>.</mixed-citation></ref><ref id="B84"><mixed-citation xmlns:xlink="http://www.w3.org/1999/xlink" xlink:type="simple"><person-group><name name-style="western"><surname>Riley</surname><given-names>CV</given-names></name></person-group> (<year>1891</year>)<article-title> Tineina</article-title>. In: <person-group><name name-style="western"><surname>Smith</surname><given-names>JB</given-names></name></person-group>. <source>List of the Lepidoptera of Boreal America</source>. <publisher-name>American Entomological Society</publisher-name>, <publisher-loc>Philadelphia</publisher-loc>, <fpage>94</fpage>–<lpage>114</lpage>.</mixed-citation></ref><ref id="B34"><mixed-citation xmlns:xlink="http://www.w3.org/1999/xlink" xlink:type="simple"><person-group><name name-style="western"><surname>Dyar</surname><given-names>HG</given-names></name></person-group> (<year>1903</year>)<article-title> A list of North American Lepidoptera</article-title>. <source>United States National Museum Bulletin</source><volume>52</volume> (1902): xix + <fpage>723</fpage>.</mixed-citation></ref><ref id="B6"><mixed-citation xmlns:xlink="http://www.w3.org/1999/xlink" xlink:type="simple"><person-group><name name-style="western"><surname>Braun</surname><given-names>AF</given-names></name></person-group> (<year>1908</year>)<article-title> Revision of the North American species of the genus <italic>Lithocolletis</italic> Hübner</article-title>. <source>Transactions of the American Entomological Society</source><volume>34</volume>: <fpage>269</fpage>–<lpage>357</lpage>, pls. xx-xxiv.</mixed-citation></ref><ref id="B70"><mixed-citation xmlns:xlink="http://www.w3.org/1999/xlink" xlink:type="simple"><person-group><name name-style="western"><surname>Meyrick</surname><given-names>E</given-names></name></person-group> (<year>1912a</year>)<article-title> Lepidoptera Heterocera (Tineae). Fam. Gracilariadae [sic]</article-title>. In: <person-group><name name-style="western"><surname>Wytsman</surname><given-names>P</given-names></name></person-group> (<role>Ed</role>) <source>Genera Insectorum</source>. Fascicule <volume>128</volume>. <publisher-name>V. Verteneuil &amp; L. Desmet, Imprimeurs-Éditeurs</publisher-name>, <fpage>1</fpage>–<lpage>36</lpage>.</mixed-citation></ref><ref id="B71"><mixed-citation xmlns:xlink="http://www.w3.org/1999/xlink" xlink:type="simple"><!--PageBreak--><person-group><name name-style="western"><surname>Meyrick</surname><given-names>E</given-names></name></person-group> (<year>1912b</year>)<article-title> Adelidae, Micropterigidae, Gracilariadae [sic]</article-title>. In: <person-group><name name-style="western"><surname>Wagner</surname><given-names>H</given-names></name></person-group> (<role>Ed</role>) <source>Lepidopterorum Catalogus</source>, Pars 6, <publisher-name>W. Junk</publisher-name>, <publisher-loc>Berlin</publisher-loc>, <fpage>25</fpage>–<lpage>68</lpage>.</mixed-citation></ref><ref id="B7"><mixed-citation xmlns:xlink="http://www.w3.org/1999/xlink" xlink:type="simple"><person-group><name name-style="western"><surname>Braun</surname><given-names>AF</given-names></name></person-group> (<year>1914</year>)<source> Evolution of the color pattern in the microlepidopterous genus <italic>Lithocolletis</italic></source>. <publisher-name>Journal of the Academy of Natural Sciences</publisher-name>, <publisher-loc>Philadelphia</publisher-loc><volume>16</volume>: <fpage>103</fpage>–<lpage>168</lpage>, pls. iii–iv.</mixed-citation></ref><ref id="B69"><mixed-citation xmlns:xlink="http://www.w3.org/1999/xlink" xlink:type="simple"><person-group><name name-style="western"><surname>McDunnough</surname><given-names>JH</given-names></name></person-group> (<year>1939</year>)<article-title> Check List of the Lepidoptera of Canada and the United States of America. Part II. Microlepidoptera.</article-title><source>Memoirs of the Southern California Academy of Sciences</source><volume>2</volume>:<fpage>1</fpage>-<lpage>171</lpage>.</mixed-citation></ref><ref id="B35"><mixed-citation xmlns:xlink="http://www.w3.org/1999/xlink" xlink:type="simple"><person-group><name name-style="western"><surname>Ely</surname><given-names>CR</given-names></name></person-group> (<year>1918</year>)<article-title> A revision of the North American Gracilariidae [sic] from the standpoint of venation.</article-title><source>Proceedings of the Entomological Society of Washington</source><volume>19</volume>:<fpage>29</fpage>-<lpage>77</lpage>.</mixed-citation></ref><ref id="B23"><mixed-citation xmlns:xlink="http://www.w3.org/1999/xlink" xlink:type="simple"><person-group><name name-style="western"><surname>Davis</surname><given-names>DR</given-names></name></person-group> (<year>1983</year>)<article-title> Gracillariidae</article-title>. In: <person-group><name name-style="western"><surname>Hodges</surname><given-names>RW</given-names></name><name name-style="western"><surname>Dominick</surname><given-names>T</given-names></name><name name-style="western"><surname>Davis</surname><given-names>DR</given-names></name><name name-style="western"><surname>Ferguson</surname><given-names>DC</given-names></name><name name-style="western"><surname>Franclemont</surname><given-names>JG</given-names></name><name name-style="western"><surname>Munroe</surname><given-names>EG</given-names></name><name name-style="western"><surname>Powell</surname><given-names>JA</given-names></name></person-group> (<role>Eds</role>) <source>Check List of the Lepidoptera of North America North of Mexico</source>. <publisher-name>E.W. Classey Ltd. and the Wedge Entomological Research Foundation</publisher-name>, <publisher-loc>London</publisher-loc>, <fpage>9</fpage>–<lpage>11</lpage>.<!--PageBreak--></mixed-citation></ref><ref id="B68"><mixed-citation xmlns:xlink="http://www.w3.org/1999/xlink" xlink:type="simple"><person-group><name name-style="western"><surname>Maier</surname><given-names>CT</given-names></name><name name-style="western"><surname>Davis</surname><given-names>DR</given-names></name></person-group> (<year>1989</year>)<source> Southern New England host and distributional records of Lithocolletine Gracillariidae (Lepidoptera) with comparison of host specificity in temperate regions</source>. <publisher-name>Entomological Society of America, Miscellaneous Publications</publisher-name>, No. <volume>70</volume>: <fpage>1</fpage>–<lpage>23</lpage>.</mixed-citation></ref><ref id="B30"><mixed-citation xmlns:xlink="http://www.w3.org/1999/xlink" xlink:type="simple"><person-group><name name-style="western"><surname>De Prins</surname><given-names>W</given-names></name><name name-style="western"><surname>De Prins</surname><given-names>J</given-names></name></person-group> (<year>2005</year>)<article-title> Gracillariidae (Lepidoptera)</article-title>. In: <person-group><name name-style="western"><surname>Landry</surname><given-names>B</given-names></name></person-group> (<role>Ed</role>) <source>World Catalogue of Insects</source>, vol. <volume>6</volume>. <publisher-name>Apollo Books</publisher-name>, <publisher-loc>Stenstrup</publisher-loc>, <fpage>1</fpage>–<lpage>502</lpage>.</mixed-citation></ref><ref id="B28"><mixed-citation xmlns:xlink="http://www.w3.org/1999/xlink" xlink:type="simple"><person-group><name name-style="western"><surname>De Prins</surname><given-names>J</given-names></name><name name-style="western"><surname>De Prins</surname><given-names>W</given-names></name></person-group> (<year>2011</year>)<source> Global Taxonomic Database of Gracillariidae (Lepidoptera)</source>. <ext-link ext-link-type="uri" xlink:href="http://www.gracillariidae.net" xlink:type="simple">http://www.gracillariidae.net</ext-link> [accessed 11 March 2011]</mixed-citation></ref><ref id="B102"><mixed-citation xmlns:xlink="http://www.w3.org/1999/xlink" xlink:type="simple"><person-group><name name-style="western"><surname>Zeller</surname><given-names>PC</given-names></name></person-group> (<year>1875</year>)<article-title>Beiträge zur Kenntniss der nordamericanischen Nachtfalter, besonders der Microlepidopteren. Dritte Abheilung</article-title>. <source>Verhandlungen der zoologisch-botanischen Gesellshaft in Wien</source><volume>25</volume>: <fpage>205</fpage>–<lpage>360</lpage>, pls. 8–10.</mixed-citation></ref><ref id="B39"><mixed-citation xmlns:xlink="http://www.w3.org/1999/xlink" xlink:type="simple"><person-group><name name-style="western"><surname>Frey</surname><given-names>H</given-names></name><name name-style="western"><surname>Boll</surname><given-names>J</given-names></name></person-group> (<year>1878</year>)<article-title> Tineen aus Texas.</article-title><source>Entomologische Zeitung, Stettin,</source><volume>39</volume>:<fpage>249</fpage>-<lpage>279</lpage>.</mixed-citation></ref><ref id="B38"><mixed-citation xmlns:xlink="http://www.w3.org/1999/xlink" xlink:type="simple"><person-group><name name-style="western"><surname>Forbes</surname><given-names>WTM</given-names></name></person-group> (<year>1923</year>)<article-title> The Lepidoptera of New York and neighboring states, Part 1, Primitive forms, Microlepidoptera, Pyraloids, Bombyces. Cornell University Agriculture Experiment Station.</article-title><source>Memoir</source><volume>68</volume>:<fpage>1</fpage>-<lpage>729</lpage>.</mixed-citation></ref><ref id="B17"><mixed-citation xmlns:xlink="http://www.w3.org/1999/xlink" xlink:type="simple"><person-group><name name-style="western"><surname>Chambers</surname><given-names>VT</given-names></name></person-group> (<year>1877</year>)<article-title> Art. VI. The Tineina of Colorado.</article-title><source>Bulletin of the United States Geological Survey</source><volume>3</volume>:<fpage>121</fpage>-<lpage>145</lpage>.</mixed-citation></ref></ref-list></tp:taxon-treatment>
