# Supplementary material for: Systematics and biology of the new genus Macrosaccus with descriptions of two new species (Lepidoptera, Gracillariidae)
Source: Zookeys. 2011 May 13;(98):29–82. doi: 10.3897/zookeys.98.925 (PMC3095132; doi:10.3897/zookeys.98.925)
Supplement: XML Treatment for Macrosaccus neomexicanus [file zookeys.98.925-treatment4.xml]

<!DOCTYPE tp:taxon-treatment
  PUBLIC "-//TaxonX//DTD Taxonomic Treatment Publishing DTD v0 20100105//EN" "tax-treatment-NSO.dtd">
<tp:taxon-treatment xmlns:tp="http://www.plazi.org/taxpub"><tp:treatment-meta><mixed-citation publication-type="journal"><person-group><name><surname>Davis</surname><given-names>Donald R.</given-names></name><name><surname>De Prins</surname><given-names>Jurate</given-names></name></person-group><article-title>
                Systematics and biology of the new genus <italic>Macrosaccus</italic> with descriptions of two new species (Lepidoptera, Gracillariidae)
                </article-title><source>Zookeys</source><day>13</day><month>5</month><year>2011</year><volume>2011</volume><issue>98</issue><fpage>29</fpage><lpage>82</lpage><pub-id pub-id-type="doi">10.3897/zookeys.98.925</pub-id></mixed-citation></tp:treatment-meta><tp:nomenclature><tp:taxon-name>
                        <tp:taxon-name-part taxon-name-part-type="genus">Macrosaccus</tp:taxon-name-part>
                        <tp:taxon-name-part taxon-name-part-type="species">neomexicanus</tp:taxon-name-part>
                    <object-id xmlns:xlink="http://www.w3.org/1999/xlink" xlink:type="simple">urn:lsid:zoobank.org:act:3FD42A3B-6E1B-4788-82F7-D9B2AF3D3354</object-id>
                    <object-id xmlns:xlink="http://www.w3.org/1999/xlink" xlink:type="simple">http://species-id.net/wiki/Macrosaccus_neomexicanus</object-id>
                    </tp:taxon-name><tp:taxon-authority>Davis</tp:taxon-authority><tp:taxon-status xmlns:xlink="http://www.w3.org/1999/xlink" xlink:type="simple">sp. n.</tp:taxon-status><xref ref-type="fig" rid="F1">Figs 1</xref><xref ref-type="fig" rid="F2">6</xref><xref ref-type="fig" rid="F6">23–27</xref><xref ref-type="fig" rid="F11">45–50</xref><xref ref-type="table" rid="T1">Tables 1</xref><xref ref-type="table" rid="T2">2</xref></tp:nomenclature><tp:treatment-sec sec-type="Diagnosis"><title>Diagnosis.</title><p>As discussed in the diagnosis of <italic><tp:taxon-name>Macrosaccus robiniella</tp:taxon-name></italic>, this species most resembles the former in general appearance. They differ in distribution, host preference, in genital morphology (see diagnoses of <italic><tp:taxon-name>Macrosaccus robiniella</tp:taxon-name></italic>), and possibly overall size, with the wingspan of <italic>neomexicanus</italic> being slightly larger.</p></tp:treatment-sec><tp:treatment-sec sec-type="Adult"><title>Adult</title><p>(<xref ref-type="fig" rid="F2">Fig. 6</xref>). Forewing length 2.7–3.5 mm.</p><p><italic>Head:</italic> Vestiture of head and antenna similar to <italic><tp:taxon-name>Macrosaccus robiniella</tp:taxon-name></italic>; apical segment of antenna white to grey.</p><p><italic>Thorax:</italic> Dark brown dorsally, with whitish suffusion anteriorly and laterally; white ventrally; tegula dark brown, with pale grey to white suffusion anteriorly. Forewing and hindwing patterns very similar to <italic><tp:taxon-name>Macrosaccus robiniella</tp:taxon-name></italic>. Vestiture of legs similar to <italic><tp:taxon-name>Macrosaccus robiniella</tp:taxon-name></italic>.<!--PageBreak--></p><p><italic>Abdomen:</italic> Similar to <italic><tp:taxon-name>Macrosaccus robiniella</tp:taxon-name></italic>, dark fuscous dorsally and white ventrally with greyish suffusion on anterior portion of segments 2–7 laterally and sometimes ventrally on A8.</p><p><italic>Male genitalia</italic> (<xref ref-type="fig" rid="F6">Figs 23, 24</xref>): Valva relatively simple, gradually narrowing before apex without abrupt constriction; apex narrowly rounded, densely setose, particularly along costal margin. Saccus a slender, elongate rod ~ 1.3× length of valva. Aedeagus very long and uniformly slender, ~ 2.5× length of valva.</p><p><!--PageBreak--><!--PageBreak--><italic>Female genitalia</italic> (<xref ref-type="fig" rid="F6">Figs 25–27</xref>): Ductus bursae moderately long and slender, ~ 1/3 the length of elongate corpus bursae. Accessory bursae nearly as long as corpus bursae, arising from junction of ductus bursae and corpus bursae; with a smaller lateral pouch arising ~ midway along side of accessory bursae. Corpus bursae relatively slender, anterior end only slightly broader; a dense scattering of minute spicules encircling middle; remaining walls of corpus bursae entirely membranous.</p><fig id="F6" position="float" orientation="portrait"><label>Figures 23–27.</label><caption><p>Genitalia<bold>,</bold> <italic><tp:taxon-name>Macrosaccus neomexicanus</tp:taxon-name></italic>. <bold>23–24</bold> Male. <bold>23</bold> Genital capsule, ventral view <bold>24</bold> Aedeagus <bold>25–27</bold> Female. <bold>25</bold> Lateral view <bold>26</bold> Detail of signa within corpus bursae <bold>27</bold> Segments 7–10, ventral view.</p></caption><graphic xmlns:xlink="http://www.w3.org/1999/xlink" xlink:href="ZooKeys-098-029-g006.jpg" position="float" orientation="portrait" xlink:type="simple"/></fig></tp:treatment-sec><tp:treatment-sec sec-type="Larva and pupa"><title>Larva and pupa.</title><p>Similar to that of <italic><tp:taxon-name>Macrosaccus robiniella</tp:taxon-name></italic>.</p></tp:treatment-sec><tp:treatment-sec sec-type="Larval mine"><title>Larval mine</title><p>(<xref ref-type="fig" rid="F11">Figs 46–50</xref>). The mine begins as a relatively short, serpentine track which enlarges to an elongate-oval, whitish blotch located on the under (abaxial) side of the leaflet. As the larva develops and begins laying down silk, the mine becomes strongly tentiform, causing the upper (adaxial) surface to roll over (<xref ref-type="fig" rid="F11">Figs 48, 49</xref>).</p></tp:treatment-sec><tp:treatment-sec sec-type="Host"><title>Host.</title><p>(<xref ref-type="table" rid="T1">Table 1</xref>). <tp:taxon-name>Fabaceae</tp:taxon-name>: <italic><tp:taxon-name>Robinia neomexicana</tp:taxon-name></italic> Gray. The host is a moderately small, spiny shrub growing to as high as 5 meters and usually forming dense thickets (<xref ref-type="fig" rid="F11">Fig. 45</xref>). It occurs from California to Texas and north to Wyoming.</p></tp:treatment-sec><tp:treatment-sec sec-type="Life history"><title>Life history</title><p>(<xref ref-type="fig" rid="F11">Figs 46–50</xref>). Some collections of this species from southern Arizona have been from dense infestations. In such populations, oviposition tends to be concentrated on fewer available leaflets with as many as 45 short, initial serpentine mines observed on a single leaflet. These soon coalesce resulting in a single large blotch covering nearly the entire lower side of the leaflet (<xref ref-type="fig" rid="F11">Fig. 47</xref>). Larval mortality is probably high under these conditions. One large composite mine opened contained 14 live and 11 dead, late instar larvae and no pupae. A maximum of 11 cocoons with pupae (5 on one side of the midrib and 6 on the other side) were found in one leaflet (DRD rearing lots 541, 541.1, <xref ref-type="fig" rid="F11">Fig. 50</xref>).</p></tp:treatment-sec><tp:treatment-sec sec-type="Holotype"><title>Holotype.</title><p><bold>♂</bold>: UNITED STATES: ARIZONA: Cochise Co: Carr Canyon: Huachuca Mts: 20 Sep 1985, em. 27 Sep 1985, HOST: <italic><tp:taxon-name>Robinia neomexicana</tp:taxon-name></italic>, R. S. Wielgus, digital image captured, (USNM).</p></tp:treatment-sec><tp:treatment-sec sec-type="Paratypes"><title>Paratypes.</title><p>UNITED STATES: ARIZONA: Coconino Co: North Rim Grand Canyon: 1 ♀, 15–16 Aug 1978, em. 17 Aug – 6 Sep 1978, G. Deschka, HOST: <italic><tp:taxon-name>Robinia neomexicana</tp:taxon-name></italic>, (BMNH). Cochise Co: Carr Canyon: Huachuca Mts: 70 ♂, 57 ♀, 20 Sep 1985, em. 21 Sep - 2 Oct 1985, R.S.Wielgus, DRD541, HOST: <italic><tp:taxon-name>Robinia neomexicana</tp:taxon-name></italic>, slides USNM 28416, 30890, 34267, (USNM). NEW MEXICO: Catron Co: Rocky Canyon., Gila Nat. Forest: 1 ♂, 1969, em. 6 Aug 1969, D. &amp; M. Davis, DRD642.2, Host: <italic><tp:taxon-name>Robinia neomexicana</tp:taxon-name></italic>, (USNM). Otero Co: Deerhead Campground, ca. 2 mi. S. Cloudcroft: 1 ♂, 1 ♀, 18–19 Jul 1969, em. 2 Aug 1969, D. &amp; M. Davis, DRD 642, Host: <italic><tp:taxon-name>Robinia neomexicana</tp:taxon-name></italic>, DNA/BOLD ID RDOPO084-09, GenBank GU669596, DNA/BOLD ID RDOPO085-09, GenBank GU669597, (CCDB, USNM). Sandoval Co: Pakitza Campground, 4 mi. E. Ponderosa, Santa. Fe Nat. Forest: 7 ♂, 9 ♀, em. 4–11 Aug 1969, D. &amp; M. Davis, DRD 642.1,Host: <italic><tp:taxon-name>Robinia neomexicana</tp:taxon-name></italic>, slides USNM 34183, 34184, (USNM).</p></tp:treatment-sec><tp:treatment-sec sec-type="Distribution"><title>Distribution.</title><p>Known only from the southwestern United States from Arizona and New Mexico.</p></tp:treatment-sec><tp:treatment-sec sec-type="Etymology"><title>Etymology.</title><p>The specific name is derived from the specific name of its plant host. The specific epithet is an adjective in the nominative singular<!--PageBreak-->.</p></tp:treatment-sec><tp:treatment-sec><!--Section generated to contain objects referenced in tp:taxon-treatment.--><fig id="F1" position="float" orientation="portrait"><label>Figure 1.</label><caption><p>Compressed subtree sequenced data for cytochrome c oxidase I (COI) of <italic><tp:taxon-name>Macrosaccus</tp:taxon-name></italic>, derived from 13 samples among 5 species based upon neighbor-joining analysis with Kimura 2-parameter model. Numbers above branches indicate branch length. Sequence lengths obtained for all samples were 658bp each.</p></caption><graphic xmlns:xlink="http://www.w3.org/1999/xlink" xlink:href="ZooKeys-098-029-g001.jpg" position="float" orientation="portrait" xlink:type="simple"/></fig><fig id="F2" position="float" orientation="portrait"><label>Figures 2–9.</label><caption><p>Adults <bold>2–4.</bold> <italic><tp:taxon-name>Macrosaccus robiniella</tp:taxon-name></italic>. <bold>2</bold>♂, USA: Maryland, (2.8 mm) <bold>3</bold> ♂, USA: Maryland, (3.0 mm) <bold>4</bold> BELGIUM: Antwerp, (3.0 mm) <bold>5</bold> <italic><tp:taxon-name>Macrosaccus morrisella</tp:taxon-name></italic>, ♂, USA: Maryland, (2.5 mm) <bold>6</bold> <italic><tp:taxon-name>Macrosaccus neomexicanus</tp:taxon-name></italic>, USA: Arizona, (3.2 mm) <bold>7</bold> <italic><tp:taxon-name>Macrosaccus uhlerella</tp:taxon-name></italic>, USA: Illinois, (2.5 mm) <bold>8</bold> <italic><tp:taxon-name>Macrosaccus uhlerella</tp:taxon-name></italic>, USA: Illinois, (3.0 mm) <bold>9</bold> <italic><tp:taxon-name>Macrosaccus gliricidius</tp:taxon-name></italic>, ♂, HONDURAS: Morazán, (2.4 mm). (Forewing lengths in parentheses).</p></caption><graphic xmlns:xlink="http://www.w3.org/1999/xlink" xlink:href="ZooKeys-098-029-g002.jpg" position="float" orientation="portrait" xlink:type="simple"/></fig><fig id="F11" position="float" orientation="portrait"><label>Figures 45–50.</label><caption><p>Habitat andleafmines of <italic><tp:taxon-name>Macrosaccus neomexicanus</tp:taxon-name></italic> on <italic><tp:taxon-name>Robinia neomexicana</tp:taxon-name></italic>. <bold>45</bold> Mixed pine-juniper habitat of <italic><tp:taxon-name>Robinia neomexicana</tp:taxon-name></italic>, Kaibab National Forest, Coconino Co., Arizona, ~2130 m <bold>46</bold> Multiple early instar serpentine and blotch mines on abaxial leaf surface <bold>47</bold> Later stage abaxial mines after multiple blotch mines begin to coalesce <bold>48</bold> Late stage tentiform blotch mine, adaxial view <bold>49</bold> Completely folded leaf resulting from double tentiform mines, adaxial view <bold>50</bold> Opened (with ventral leaf epidermis removed) aggregate blotch mines with 8 pupal cocoons, abaxial view.</p></caption><graphic xmlns:xlink="http://www.w3.org/1999/xlink" xlink:href="ZooKeys-098-029-g011.jpg" position="float" orientation="portrait" xlink:type="simple"/></fig><table-wrap id="T1" position="float" orientation="portrait"><label>Table 1.</label><caption><p><italic><tp:taxon-name>Macrosaccus</tp:taxon-name></italic> and four <italic><tp:taxon-name>Phyllonorycter</tp:taxon-name></italic> species that feed on <tp:taxon-name>Fabaceae</tp:taxon-name>.</p></caption><table><tbody><tr><th rowspan="1" colspan="1"><italic>Moth species</italic></th><th rowspan="1" colspan="1"><italic>Host plant species</italic></th><th rowspan="1" colspan="1"><italic>Country</italic></th><th rowspan="1" colspan="1"><italic>Reference</italic></th></tr><tr><td rowspan="1" colspan="1"><italic><tp:taxon-name>Macrosaccus gliricidius</tp:taxon-name></italic> Davis, sp. n.</td><td rowspan="1" colspan="1"><italic><tp:taxon-name>Gliricidia sepium</tp:taxon-name></italic> (Jacq.)</td><td rowspan="1" colspan="1">Guadeloupe, Honduras</td><td rowspan="1" colspan="1">Present study</td></tr><tr><td rowspan="1" colspan="1"><italic><tp:taxon-name>Macrosaccus morrisella</tp:taxon-name></italic> (Fitch, 1859)</td><td rowspan="1" colspan="1"><italic><tp:taxon-name>Amphicarpa bracteata</tp:taxon-name></italic> (L) Fernald</td><td rowspan="1" colspan="1">Canada </td><td rowspan="1" colspan="1">Present study</td></tr><tr><td rowspan="1" colspan="1"><italic><tp:taxon-name>Macrosaccus morrisella</tp:taxon-name></italic> (Fitch, 1859)</td><td rowspan="1" colspan="1"><italic><tp:taxon-name>Amphicarpa bracteata</tp:taxon-name></italic> (L) Fernald</td><td rowspan="1" colspan="1">U.S.A.</td><td rowspan="1" colspan="1"><xref ref-type="bibr" rid="B18">Chambers 1878</xref>: 111</td></tr><tr><td rowspan="1" colspan="1"><italic><tp:taxon-name>Macrosaccus morrisella</tp:taxon-name></italic> (Fitch, 1859)</td><td rowspan="1" colspan="1"><italic><tp:taxon-name>Amphicarpa</tp:taxon-name></italic> sp.</td><td rowspan="1" colspan="1">Canada </td><td rowspan="1" colspan="1">Present study</td></tr><tr><td rowspan="1" colspan="1"><italic><tp:taxon-name>Macrosaccus morrisella</tp:taxon-name></italic> (Fitch, 1859)</td><td rowspan="1" colspan="1"><italic><tp:taxon-name>Strophostyles leiosperma</tp:taxon-name></italic> (Torrey &amp; A. Gray)</td><td rowspan="1" colspan="1">Canada</td><td rowspan="1" colspan="1">Present study</td></tr><tr><td rowspan="1" colspan="1"><italic><tp:taxon-name>Macrosaccus neomexicanus</tp:taxon-name></italic> Davis, sp. n.</td><td rowspan="1" colspan="1"><italic><tp:taxon-name>Robinia neomexicana</tp:taxon-name></italic> Gray</td><td rowspan="1" colspan="1">U.S.A.</td><td rowspan="1" colspan="1">Present study</td></tr><tr><td rowspan="1" colspan="1"><italic><tp:taxon-name>Macrosaccus robiniella</tp:taxon-name></italic>  (Clemens, 1859)</td><td rowspan="1" colspan="1"><italic><tp:taxon-name>Robinia hispida</tp:taxon-name></italic> L.</td><td rowspan="1" colspan="1">U.S.A.</td><td rowspan="1" colspan="1"><xref ref-type="bibr" rid="B18">Chambers 1878</xref>: 111</td></tr><tr><td rowspan="1" colspan="1"><italic><tp:taxon-name>Macrosaccus robiniella</tp:taxon-name></italic>  (Clemens, 1859)</td><td rowspan="1" colspan="1"><italic><tp:taxon-name>Robinia pseudacacia</tp:taxon-name></italic> L.</td><td rowspan="1" colspan="1">Belgium</td><td rowspan="1" colspan="1"><xref ref-type="bibr" rid="B31">De Prins and Groenen 2001</xref>: 159</td></tr><tr><td rowspan="1" colspan="1"><italic><tp:taxon-name>Macrosaccus robiniella</tp:taxon-name></italic>  (Clemens, 1859)</td><td rowspan="1" colspan="1"><italic><tp:taxon-name>Robinia pseudacacia</tp:taxon-name></italic> L.</td><td rowspan="1" colspan="1">U.S.A. </td><td rowspan="1" colspan="1"><xref ref-type="bibr" rid="B20">Clemens 1859</xref>: 320.</td></tr><tr><td rowspan="1" colspan="1"><italic><tp:taxon-name>Macrosaccus robiniella</tp:taxon-name></italic>  (Clemens, 1859)</td><td rowspan="1" colspan="1"><italic><tp:taxon-name>Robinia viscosa</tp:taxon-name></italic> Vent</td><td rowspan="1" colspan="1">U.S.A.</td><td rowspan="1" colspan="1"><xref ref-type="bibr" rid="B18">Chambers 1878</xref>: 111</td></tr><tr><td rowspan="1" colspan="1"><italic><tp:taxon-name>Macrosaccus uhlerella</tp:taxon-name></italic> (Fitch, 1859)</td><td rowspan="1" colspan="1"><italic><tp:taxon-name>Amorpha fruticosa</tp:taxon-name></italic> L.</td><td rowspan="1" colspan="1">U.S.A </td><td rowspan="1" colspan="1"><xref ref-type="bibr" rid="B18">Chambers 1878</xref>: 110</td></tr><tr><td rowspan="1" colspan="1"><italic><tp:taxon-name>Phyllonorycter cytisifoliae </tp:taxon-name></italic> (M. Hering, 1927)</td><td rowspan="1" colspan="1"><italic><tp:taxon-name>Chamaecytisus proliferus</tp:taxon-name></italic> (L.) Link</td><td rowspan="1" colspan="1">Canary Islands: La Palma</td><td rowspan="1" colspan="1"><xref ref-type="bibr" rid="B46">Hering 1927</xref>: 419</td></tr><tr><td rowspan="1" colspan="1"><italic><tp:taxon-name>Phyllonorycter foliolosi</tp:taxon-name></italic>  Walsingham, 1908</td><td rowspan="1" colspan="1"><italic><tp:taxon-name>Adenocarpus foliolosus</tp:taxon-name></italic> (Ait.) DC</td><td rowspan="1" colspan="1">Canary Islands: La Palma</td><td rowspan="1" colspan="1"><xref ref-type="bibr" rid="B96">Walsingham 1908</xref>: 978</td></tr><tr><td rowspan="1" colspan="1"><italic><tp:taxon-name>Phyllonorycter medicaginella</tp:taxon-name></italic> (Gerasimov, 1930)</td><td rowspan="1" colspan="1"><italic><tp:taxon-name>Medicago sativa</tp:taxon-name></italic> L.</td><td rowspan="1" colspan="1">Belgium</td><td rowspan="1" colspan="1"><xref ref-type="bibr" rid="B54">Kuchlein et al. 2002</xref>: 89</td></tr><tr><td rowspan="1" colspan="1"><italic><tp:taxon-name>Phyllonorycter nigrescentella</tp:taxon-name></italic>  (Logan, 1851)</td><td rowspan="1" colspan="1"><italic><tp:taxon-name>Vicia sepium</tp:taxon-name></italic> L.</td><td rowspan="1" colspan="1">Belgium</td><td rowspan="1" colspan="1"><xref ref-type="bibr" rid="B37">Fologne 1862</xref>: 24</td></tr></tbody></table></table-wrap><table-wrap id="T2" position="float" orientation="portrait"><label>Table 2.</label><caption><p>Mitochondrial DNA (COI) sequence divergence (%) among species of <italic><tp:taxon-name>Macrosaccus</tp:taxon-name></italic>. Uncorrected average pairwise distances are shown for the barcoding region of (COI). Shaded cells contain means within species distances. Cells below shaded diagonal contain mean between species distances. Species abbreviations in the heading refer to species listed in left column.</p></caption><table><tbody><tr><th rowspan="1" colspan="1"/><th rowspan="1" colspan="1">gliri</th><th rowspan="1" colspan="1">morr</th><th rowspan="1" colspan="1">robi</th><th rowspan="1" colspan="1">neom</th><th rowspan="1" colspan="1">uhle</th></tr><tr><td rowspan="1" colspan="1"><italic><tp:taxon-name>Macrosaccus gliricidius</tp:taxon-name></italic></td><td rowspan="1" colspan="1">0.4 </td><td rowspan="1" colspan="1"/><td rowspan="1" colspan="1"/><td rowspan="1" colspan="1"/><td rowspan="1" colspan="1"/></tr><tr><td rowspan="1" colspan="1"><italic><tp:taxon-name>Macrosaccus morrisella</tp:taxon-name></italic></td><td rowspan="1" colspan="1">8.1</td><td rowspan="1" colspan="1">0.0</td><td rowspan="1" colspan="1"/><td rowspan="1" colspan="1"/><td rowspan="1" colspan="1"/></tr><tr><td rowspan="1" colspan="1"><italic><tp:taxon-name>Macrosaccus robiniella</tp:taxon-name></italic></td><td rowspan="1" colspan="1">8.1 </td><td rowspan="1" colspan="1">4.7</td><td rowspan="1" colspan="1">0.4</td><td rowspan="1" colspan="1"/><td rowspan="1" colspan="1"/></tr><tr><td rowspan="1" colspan="1"><italic><tp:taxon-name>Macrosaccus neomexicanus</tp:taxon-name></italic></td><td rowspan="1" colspan="1">7.1</td><td rowspan="1" colspan="1">4.5</td><td rowspan="1" colspan="1">4.1 </td><td rowspan="1" colspan="1">0.5</td><td rowspan="1" colspan="1"/></tr><tr><td rowspan="1" colspan="1"><italic><tp:taxon-name>Macrosaccus uhlerella</tp:taxon-name></italic></td><td rowspan="1" colspan="1">8.6</td><td rowspan="1" colspan="1">6.7</td><td rowspan="1" colspan="1">6.5</td><td rowspan="1" colspan="1">7.3</td><td rowspan="1" colspan="1">0.0</td></tr></tbody></table></table-wrap></tp:treatment-sec><ref-list><ref id="B18"><mixed-citation xmlns:xlink="http://www.w3.org/1999/xlink" xlink:type="simple"><person-group><name name-style="western"><surname>Chambers</surname><given-names>VT</given-names></name></person-group> (<year>1878</year>)<article-title> Art. IV. Tineina and their foodplants.</article-title><source>Bulletin of the United States Geological and Geographical Survey of the Territories</source><volume>4</volume>:<fpage>107</fpage>-<lpage>124</lpage>.</mixed-citation></ref><ref id="B31"><mixed-citation xmlns:xlink="http://www.w3.org/1999/xlink" xlink:type="simple"><person-group><name name-style="western"><surname>De Prins</surname><given-names>W</given-names></name><name name-style="western"><surname>Groenen</surname><given-names>F</given-names></name></person-group> (<year>2001</year>)<article-title> <italic>Phyllonorycter robiniella</italic>, een nieuwe soort voor de Belgische fauna (Lepidoptera: Gracillariidae)</article-title>. <source>Phegea</source><volume>29</volume>: <fpage>159</fpage>–<lpage>160</lpage>.</mixed-citation></ref><ref id="B20"><mixed-citation xmlns:xlink="http://www.w3.org/1999/xlink" xlink:type="simple"><person-group><name name-style="western"><surname>Clemens</surname><given-names>B</given-names></name></person-group> (<year>1859</year>)<article-title> Contribution to American Lepidopterology. No. 2</article-title>, <source>Proceedings of the Academy of Natural Sciences of Philadelphia [1859]</source>: <fpage>317</fpage>–<lpage>328</lpage>.</mixed-citation></ref><ref id="B46"><mixed-citation xmlns:xlink="http://www.w3.org/1999/xlink" xlink:type="simple"><person-group><name name-style="western"><surname>Hering</surname><given-names>M</given-names></name></person-group> (<year>1927</year>)<article-title> Die Minenfauna der Canarischen Inseln.</article-title><source>Zoologische Jahrbücher, Abteilung für allgemeine Zoologie und Physiologie</source><volume>53</volume>:<fpage>405</fpage>-<lpage>486</lpage>.</mixed-citation></ref><ref id="B96"><mixed-citation xmlns:xlink="http://www.w3.org/1999/xlink" xlink:type="simple"><person-group><name name-style="western"><surname>Walsingham</surname><given-names>Lord (de Grey T)</given-names></name></person-group> (<year>1908</year>)<article-title> Microlepidoptera of Tenerife</article-title>. <source>Proceedings of the Zoological Society of London</source> (1907): <fpage>911</fpage>–<lpage>1034</lpage>, pls. 51–53.</mixed-citation></ref><ref id="B54"><mixed-citation xmlns:xlink="http://www.w3.org/1999/xlink" xlink:type="simple"><person-group><name name-style="western"><surname>Kuchlein</surname><given-names>JH</given-names></name><name name-style="western"><surname>Kuchlein-Nijsten</surname><given-names>C</given-names></name><name name-style="western"><surname>De Prins</surname><given-names>W</given-names></name></person-group> (<year>2002</year>)<article-title> <italic>Phyllonorycter medicaginella</italic>, nieuw voor de Belgische fauna (Lepidoptera: Gracillariidae).</article-title><source>Phegea</source><volume>30</volume>:<fpage>89</fpage>-<lpage>94</lpage>.</mixed-citation></ref><ref id="B37"><mixed-citation xmlns:xlink="http://www.w3.org/1999/xlink" xlink:type="simple"><person-group><name name-style="western"><surname>Fologne</surname><given-names>E</given-names></name></person-group> (<year>1962</year>)<article-title> Notes d’une excursion à Fondeleffe, près de Dinant.</article-title><source>Annales de la Société entomologique belge</source><volume>6</volume>:<fpage>23</fpage>-<lpage>25</lpage>.</mixed-citation></ref></ref-list></tp:taxon-treatment>
