# Supplementary material for: Systematics and biology of the new genus Macrosaccus with descriptions of two new species (Lepidoptera, Gracillariidae)
Source: Zookeys. 2011 May 13;(98):29–82. doi: 10.3897/zookeys.98.925 (PMC3095132; doi:10.3897/zookeys.98.925)
Supplement: XML Treatment for Macrosaccus uhlerella [file zookeys.98.925-treatment5.xml]

<!DOCTYPE tp:taxon-treatment
  PUBLIC "-//TaxonX//DTD Taxonomic Treatment Publishing DTD v0 20100105//EN" "tax-treatment-NSO.dtd">
<tp:taxon-treatment xmlns:tp="http://www.plazi.org/taxpub"><tp:treatment-meta><mixed-citation publication-type="journal"><person-group><name><surname>Davis</surname><given-names>Donald R.</given-names></name><name><surname>De Prins</surname><given-names>Jurate</given-names></name></person-group><article-title>
                Systematics and biology of the new genus <italic>Macrosaccus</italic> with descriptions of two new species (Lepidoptera, Gracillariidae)
                </article-title><source>Zookeys</source><day>13</day><month>5</month><year>2011</year><volume>2011</volume><issue>98</issue><fpage>29</fpage><lpage>82</lpage><pub-id pub-id-type="doi">10.3897/zookeys.98.925</pub-id></mixed-citation></tp:treatment-meta><tp:nomenclature><tp:taxon-name>
                        <tp:taxon-name-part taxon-name-part-type="genus">Macrosaccus</tp:taxon-name-part>
                        <tp:taxon-name-part taxon-name-part-type="species">uhlerella</tp:taxon-name-part>
                    <object-id xmlns:xlink="http://www.w3.org/1999/xlink" xlink:type="simple">http://species-id.net/wiki/Macrosaccus_uhlerella</object-id>
                    </tp:taxon-name><tp:taxon-authority>(Fitch)</tp:taxon-authority><tp:taxon-status xmlns:xlink="http://www.w3.org/1999/xlink" xlink:type="simple">comb. n.</tp:taxon-status><xref ref-type="fig" rid="F2">Figs 7, 8</xref><xref ref-type="fig" rid="F7">28, 29–31</xref><xref ref-type="fig" rid="F12">51–53</xref><xref ref-type="table" rid="T1">Tables 1</xref><xref ref-type="table" rid="T2">2</xref><tp:nomenclature-citation-list><tp:nomenclature-citation><tp:taxon-name>Argyromiges uhlerella</tp:taxon-name><comment> Fitch, 1859:838, No. 337.</comment></tp:nomenclature-citation><tp:nomenclature-citation><tp:taxon-name>Lithocolletis uhlerella</tp:taxon-name><comment> (Fitch).- <xref ref-type="bibr" rid="B14">Chambers 1871</xref>: 183.- <xref ref-type="bibr" rid="B95">Walsingham 1889</xref>: 53.- <xref ref-type="bibr" rid="B84">Riley 1891</xref>: 109, No. 5900.- <xref ref-type="bibr" rid="B34">Dyar 1902 [1903]</xref>: 551, No. 6268.- <xref ref-type="bibr" rid="B6">Braun 1908</xref>: 291.- <xref ref-type="bibr" rid="B38">Forbes 1923</xref>: 192.- <xref ref-type="bibr" rid="B70">Meyrick 1912a</xref>: 7; <xref ref-type="bibr" rid="B71">1912b</xref>: 33.- <xref ref-type="bibr" rid="B7">Braun 1914</xref>: 114.- <xref ref-type="bibr" rid="B69">McDunnough 1939</xref>: 95, No. 9190.</comment></tp:nomenclature-citation><tp:nomenclature-citation><tp:taxon-name>Phyllonorycter uhlerella</tp:taxon-name><comment> (Fitch).- <xref ref-type="bibr" rid="B35">Ely 1918</xref>: 59.- <xref ref-type="bibr" rid="B23">Davis 1983</xref>: 10.- <xref ref-type="bibr" rid="B30">De Prins and De Prins 2005</xref>: 360.- <xref ref-type="bibr" rid="B28">De Prins and De Prins 2011</xref>.</comment></tp:nomenclature-citation><tp:nomenclature-citation><tp:taxon-name>Lithocolletis amorphaeella</tp:taxon-name><comment><xref ref-type="bibr" rid="B17">Chambers 1877</xref>: 132, 137.- <xref ref-type="bibr" rid="B95">Walsingham 1889</xref>: 53 (synonym of <italic><tp:taxon-name>Lithocolletis uhlerella</tp:taxon-name></italic>)<italic>.-</italic><xref ref-type="bibr" rid="B84">Riley 1891</xref>: 109, No. 5900.- <xref ref-type="bibr" rid="B6">Braun 1908</xref>: 292.- <xref ref-type="bibr" rid="B34">Dyar 1902 [1903]</xref>: 551, No. 6268.- <xref ref-type="bibr" rid="B6">Braun 1908</xref>: 291.- <xref ref-type="bibr" rid="B70">Meyrick 1912a</xref>: 7; <xref ref-type="bibr" rid="B71">1912b</xref>: 33.- Braun, 1914: 114.- <xref ref-type="bibr" rid="B69">McDunnough 1939</xref>: 95, No. 9190.</comment></tp:nomenclature-citation><tp:nomenclature-citation><tp:taxon-name>Lithocolletis amorphae</tp:taxon-name><comment><xref ref-type="bibr" rid="B39">Frey and Boll 1878</xref>: 275.- <xref ref-type="bibr" rid="B95">Walsingham 1889</xref>: 53 (synonym of <italic><tp:taxon-name>Lithocolletis uhlerella</tp:taxon-name></italic>).<italic>-</italic><xref ref-type="bibr" rid="B84">Riley 1891</xref>: 109, No. 5900.- <xref ref-type="bibr" rid="B34">Dyar 1902 [1903]</xref>: 551, No. 6268.- <xref ref-type="bibr" rid="B6">Braun 1908</xref>: 292.- <xref ref-type="bibr" rid="B69">McDunnough 1939</xref>: 95, No. 9190.</comment></tp:nomenclature-citation></tp:nomenclature-citation-list></tp:nomenclature><tp:treatment-sec sec-type="Diagnosis"><title>Diagnosis.</title><p>The forewing pattern of this species is most similar to that of <italic><tp:taxon-name>Macrosaccus morrisella</tp:taxon-name></italic> in having the basal strigulae less oblique than those present in <italic><tp:taxon-name>Macrosaccus robiniella</tp:taxon-name></italic> and <italic><tp:taxon-name>Macrosaccus neomexicanus</tp:taxon-name></italic>, but it differs from <italic><tp:taxon-name>Macrosaccus morrisella</tp:taxon-name></italic> in lacking the distinct basal white streak typical of the latter. The male genitalia of <italic><tp:taxon-name>Macrosaccus uhlerella</tp:taxon-name></italic> are distinct in possessing the most modified, slender valvae (<xref ref-type="fig" rid="F7">Fig. 28</xref>) of any member of <italic><tp:taxon-name>Macrosaccus</tp:taxon-name></italic>.</p></tp:treatment-sec><tp:treatment-sec sec-type="Adult"><title>Adult</title><p>(<xref ref-type="fig" rid="F2">Figs 7, 8</xref>). Forewing length 2.2–2.8 mm.</p><p><italic>Head:</italic> Vestiture of head and antenna similar to <italic><tp:taxon-name>Macrosaccus robiniella</tp:taxon-name></italic> and <italic><tp:taxon-name>Macrosaccus morrisella</tp:taxon-name></italic>.</p><p><italic>Thorax</italic>: Light to dark brown to fuscous dorsally, sometimes with a slight orange luster and a suffusion of fuscous posteriorly; shiny white ventrally; tegula usually orange brown, occasionally with fuscous suffusion posteriorly. Forewing mostly light brownish orange with 4 white costal strigulae, each usually with pale to dark fuscous borders; pattern similar to <italic><tp:taxon-name>Macrosaccus morrisella</tp:taxon-name></italic> except without a distinct slender, oblique, white streak from tegula at base of wing; 3 white dorsal strigulae usually present, but these oriented less obliquely than in <italic><tp:taxon-name>Macrosaccus robiniella</tp:taxon-name></italic>; basal strigula white, but sometimes obscure; median strigula connected to second costal strigula to form a narrow white fascia as in 4; dorsal half of wing with black scaling variably present between strigulae; a large black apical spot present similar to that of <italic><tp:taxon-name>Macrosaccus robiniella</tp:taxon-name></italic> and <italic><tp:taxon-name>Macrosaccus morrisella</tp:taxon-name></italic>; cilia light grey to white. Hindwing, including fringe, uniformly grey. Legs similar to <italic><tp:taxon-name>Macrosaccus robiniella</tp:taxon-name></italic> in colour pattern.</p><p><italic>Abdomen:</italic> Similar to <italic><tp:taxon-name>Macrosaccus robiniella</tp:taxon-name></italic>, dark fuscous dorsally and white ventrally with greyish suffusion laterally on anterior portion of segments 2–7 and sometimes ventrally on A8.</p><p><italic>Male genitalia</italic> (<xref ref-type="fig" rid="F7">Figs 28, 29</xref>): Distal half of valva abruptly constricted to ~ 1/3 the width of basal half; saccular lobe broadly produced, truncate. Saccus a long, slender rod ~ 1.3× length of valva. Aedeagus long and slender, ~ 3.0× length of valva, with phallobase only slightly more enlarged than aedeagus.</p><p><italic><!--PageBreak-->Female genitalia</italic> (<xref ref-type="fig" rid="F7">Figs 30, 31</xref>): Ductus bursae long and slender, slightly longer (~ 1.2×) than length of elongate corpus bursae. Accessory bursae spherical, ~ half the length of corpus bursae, arising from approximately midway along ductus bursae. Corpus bursae elliptical, with series of small, dentate spicules arranged in<!--PageBreak--> faint longitudinal folds or striae; walls of anterior end (distal 1/6) of corpus bursae membranous.</p><fig id="F7" position="float" orientation="portrait"><label>Figures 28–31.</label><caption><p>Genitalia<bold>,</bold> <italic><tp:taxon-name>Macrosaccus uhlerella</tp:taxon-name></italic>. <bold>28–29</bold> Male. <bold>28</bold> Genital capsule, ventral view <bold>29</bold> Aedeagus <bold>30–31</bold> Female. <bold>30</bold> Lateral view <bold>31</bold> Segments 7–10, ventral view.</p></caption><graphic xmlns:xlink="http://www.w3.org/1999/xlink" xlink:href="ZooKeys-098-029-g007.jpg" position="float" orientation="portrait" xlink:type="simple"/></fig></tp:treatment-sec><tp:treatment-sec sec-type="Larva and pupa"><title>Larva and pupa.</title><p>Not examined.</p></tp:treatment-sec><tp:treatment-sec sec-type="Larval mine"><title>Larval mine</title><p>(<xref ref-type="fig" rid="F12">Figs 51–53</xref>). The mature mine is an elongate-oval, whitish blotch located on the under (abaxial) side of the leaf usually near the edge of the leaflet. Eventually, as the mine becomes tentiform, the leaf edge is slightly curled (<xref ref-type="fig" rid="F12">Fig. 51</xref>).</p></tp:treatment-sec><tp:treatment-sec sec-type="Hosts"><title>Hosts.</title><p>(<xref ref-type="table" rid="T1">Table 1</xref>). <italic><tp:taxon-name>Amorpha fruticosa</tp:taxon-name></italic> L., (<xref ref-type="bibr" rid="B18">Chambers 1878</xref>: 58; <xref ref-type="bibr" rid="B39">Frey and Boll 1878</xref>: 276; <xref ref-type="bibr" rid="B95">Walsingham 1889</xref>: 119; <xref ref-type="bibr" rid="B6">Braun 1908</xref>: 292). <italic><tp:taxon-name>Amorpha</tp:taxon-name></italic> sp., <italic><tp:taxon-name>Robinia</tp:taxon-name></italic> sp. (<xref ref-type="bibr" rid="B86">Robinson et al. 2002</xref>: 357). The primary host, <italic><tp:taxon-name>Amorpha fruticosa</tp:taxon-name></italic>, is a shrub up to 4 meters high which occurs naturally from Louisiana to Florida and north to Wisconsin and Pennsylvania. Because no adults reared from <italic><tp:taxon-name>Robinia</tp:taxon-name></italic> are known or have been examined, the host record reported in <xref ref-type="bibr" rid="B86">Robinson et al. (2002)</xref> is questionable.</p></tp:treatment-sec><tp:treatment-sec sec-type="Types"><title>Types.</title><p><italic><tp:taxon-name>Argyromiges uhlerella</tp:taxon-name></italic> Fitch [type material and deposition not stated, believed lost]: [New York]. <italic><tp:taxon-name>Lithocolletis amorphaeella</tp:taxon-name></italic> Chambers: Lectotype (present designation), ♀: “Type 1327; Chambers, Colorado; <italic><tp:taxon-name>Lithocolletis amorphaeella</tp:taxon-name></italic> Cham.; Lectotype ♀, <italic><tp:taxon-name>Lithocolletis amorphaeella</tp:taxon-name></italic> Chambers, by D. Davis; ♀ genitalia on slide 4530, D.R. Davis”, (MCZ), [head, right wings missing]. <italic><tp:taxon-name>Lithocolletis amorphae</tp:taxon-name></italic> Frey and Boll: Type material not stated, deposition unknown; [Texas].</p></tp:treatment-sec><tp:treatment-sec sec-type="Material examined"><title>Material examined.</title><p>UNITED STATES: COLORADO: Specific locality unknown: 1 ♀, lectotype, <italic><tp:taxon-name>Lithocolletis amorphaeella</tp:taxon-name></italic> Cham., DRD slide 4530, (MCZ). ILLINOIS: McDunnough Co: 3 mi. East of Good Hope, Short Fork Seep, Ti7N-R2W, Section 27–28: 2 ♂, 2 ♀, 7 Aug 2010, emerged 11–17 Aug 2010, leaf mine on <italic><tp:taxon-name>Amorpha fruticosa</tp:taxon-name></italic>, J. Wiker and T. Harrison, slide USNM 33918, (USNM). Putnam Co: 1 ♂, 1 ♀, 29 Mar 1938, DRD slide 4508; 1 ♂, 18 Aug 1939; 1 ♂, 8 Sep 1940, DRD slide 4507; 2 ♂, 20 Sep 1967, reared from underside leafmine <italic><tp:taxon-name>Amorpha fruticosa</tp:taxon-name></italic>; 2 ♂, 25 Sep 1940; 1 ♂, 5 Oct 1946, DRD slide 4506, reared from leafmine, <italic><tp:taxon-name>Amorpha fruticosa</tp:taxon-name></italic>, M. O. Glenn, (INHS). Vermilion Co: Kickapoo State Recreation Area: 1 ♀, 13 Jun 1991, moth iss. 24 Jun 1991, T. Harrison, (INHS). MISSOURI: Boone Co: Colombia: 1 ♀, 14 Dec 1969, W. S. Craig, under bark of sycamore, (USNM). TEXAS: Specific locality unknown: 4 ♀, from <italic><tp:taxon-name>Amorpha fruticosa</tp:taxon-name></italic>, (BMNH). Dallas Co: Dallas: 2 ♂, 3 ♀, Boll, slide BM 4003, (BMNH); Dallas, Boll. 1876, 1 ♂, 4 ♀, bred from <italic><tp:taxon-name>Amorpha fruticosa</tp:taxon-name></italic>, Stainton collection 1893-134, (BMNH).</p></tp:treatment-sec><tp:treatment-sec sec-type="Distribution"><title>Distribution.</title><p><italic><tp:taxon-name>Macrosaccus uhlerella</tp:taxon-name></italic> is known to occur from Colorado, Illinois, Missouri, New York, and Texas.</p></tp:treatment-sec><tp:treatment-sec sec-type="Remarks"><title>Remarks.</title><p>For over 120 years <italic><tp:taxon-name>Argyromiges uhlerella</tp:taxon-name></italic> Fitch has been regarded as the senior synonym of <italic>amorphaeella</italic> Chambers. The inadequacy of the original description of <italic><tp:taxon-name>Argyromiges uhlerella</tp:taxon-name></italic> (quoted below), together with the disappearance of any type material, has caused some uncertainty regarding this insect’s identity. In his review of the insects feeding on <italic><tp:taxon-name>Robinia pseudoacacia</tp:taxon-name></italic>, <xref ref-type="bibr" rid="B36">Fitch (1859)</xref> proposed two names now assigned to <italic><tp:taxon-name>Macrosaccus</tp:taxon-name></italic> which he believed to be related to the <italic><tp:taxon-name>Robinia</tp:taxon-name></italic> leafminer: <italic><tp:taxon-name>Argyromiges pseudacaciella</tp:taxon-name></italic> (now considered a synonymn of <italic><tp:taxon-name>Macrosaccus robiniella</tp:taxon-name></italic>) and <italic><tp:taxon-name>Argyromiges uhlerella</tp:taxon-name></italic>. Fitch stated that he did not know the hosts for these two moths (i.e., neither had not been reared). <xref ref-type="bibr" rid="B95">Walsingham (1889)</xref> concluded that Fitch’s description of <italic><tp:taxon-name>Macrosaccus uhlerella</tp:taxon-name></italic> <!--PageBreak-->agreed with that of <italic><tp:taxon-name>Macrosaccus amorphaeella</tp:taxon-name></italic>, proposed 18 years later by <xref ref-type="bibr" rid="B17">Chambers (1877)</xref>, and he consequently synonymized the latter name. All later workers treating this complex accepted Walsingham’s decision. Closer examination of wing pattern variation within large series of reared <italic><tp:taxon-name>Macrosaccus robiniella</tp:taxon-name></italic>, however, suggests that Fitch’s description more approximates the greyish forewing colour of some specimens of <italic><tp:taxon-name>Macrosaccus robiniella</tp:taxon-name></italic> than it does the non-greyish, more brownish forewing colour prevalent in the smaller sample of adult <italic><tp:taxon-name>Macrosaccus</tp:taxon-name></italic> rearedfrom <italic><tp:taxon-name>Amorpha fruticosa</tp:taxon-name></italic> examined. Fitch’s description also contains such abnormalities as the “five white spots along their outer sides” and “the tip of the wings is here replaced by a short black stripe thrice as long as it is wide”, both of which may possibly reflect the poor condition of his specimen(s). Worn specimens of <italic><tp:taxon-name>Macrosaccus robiniella</tp:taxon-name></italic> have been observed with one or two strigulae indistinct or missing, as well as some with reduced apical spots. Similar variation might also be found to occur within moths reared from <italic><tp:taxon-name>Amorpha</tp:taxon-name></italic>, once more specimens become available for examination.</p><p>No type material of <italic>“Argyromiges” uhlerella</italic> is believed to exist. In 1977, during a search for Fitch’s <tp:taxon-name>Lepidoptera</tp:taxon-name> types deposited in the USNM, Tim McCabe found a pin bearing Fitch’s label 8158 (the type number for <italic>uhlerella</italic>) in the main collection. The moth was missing and was presumed destroyed. The pin with that number has since disappeared. Because the name <italic>uhlerella</italic> has been used consistently as the valid name for this taxon since before 1899, we believe that this usage should continue even though some doubt now exists regarding the correct application of the name.</p></tp:treatment-sec><tp:treatment-sec sec-type="Original description of "><title>Original description of </title><p>Argyromiges uhlerella</p></tp:treatment-sec><tp:treatment-sec sec-type=" Fitch"><title> Fitch:</title><p><bold>“337.</bold> Uhler’s leaf-miner, <italic><tp:taxon-name>Argyromiges</tp:taxon-name></italic> <italic><tp:taxon-name>Uhlerella</tp:taxon-name></italic>, new species.”</p><p>“This resembles <italic><tp:taxon-name>Pseudacaciella</tp:taxon-name></italic>, but is throughout of paler color, the fore wings being golden gray, with five white spots along their outer sides, of which the hindmost ones are small, the others quite large and bordered with blackish upon their anterior sides; and the black dot on the tip of the wings is here replaced by a short black stripe thrice as long as it is wide; whilst the hind wings and their fringes are pale silvery gray. These marks will suffice to distinguish this from the two preceding species.”</p></tp:treatment-sec><tp:treatment-sec><!--Section generated to contain objects referenced in tp:taxon-treatment.--><fig id="F2" position="float" orientation="portrait"><label>Figures 2–9.</label><caption><p>Adults <bold>2–4.</bold> <italic><tp:taxon-name>Macrosaccus robiniella</tp:taxon-name></italic>. <bold>2</bold>♂, USA: Maryland, (2.8 mm) <bold>3</bold> ♂, USA: Maryland, (3.0 mm) <bold>4</bold> BELGIUM: Antwerp, (3.0 mm) <bold>5</bold> <italic><tp:taxon-name>Macrosaccus morrisella</tp:taxon-name></italic>, ♂, USA: Maryland, (2.5 mm) <bold>6</bold> <italic><tp:taxon-name>Macrosaccus neomexicanus</tp:taxon-name></italic>, USA: Arizona, (3.2 mm) <bold>7</bold> <italic><tp:taxon-name>Macrosaccus uhlerella</tp:taxon-name></italic>, USA: Illinois, (2.5 mm) <bold>8</bold> <italic><tp:taxon-name>Macrosaccus uhlerella</tp:taxon-name></italic>, USA: Illinois, (3.0 mm) <bold>9</bold> <italic><tp:taxon-name>Macrosaccus gliricidius</tp:taxon-name></italic>, ♂, HONDURAS: Morazán, (2.4 mm). (Forewing lengths in parentheses).</p></caption><graphic xmlns:xlink="http://www.w3.org/1999/xlink" xlink:href="ZooKeys-098-029-g002.jpg" position="float" orientation="portrait" xlink:type="simple"/></fig><fig id="F12" position="float" orientation="portrait"><label>Figures 51–53.</label><caption><p>Leafmines of <italic><tp:taxon-name>Macrosaccus uhlerella</tp:taxon-name></italic> on <italic><tp:taxon-name>Amorpha fruticosa</tp:taxon-name></italic>. <bold>51</bold> Abaxial tentiform blotch mine <bold>52</bold> Flat blotch mine <bold>53</bold> Detail of abaxial tentiform blotch mine. Photographs by T. Harrison.</p></caption><graphic xmlns:xlink="http://www.w3.org/1999/xlink" xlink:href="ZooKeys-098-029-g012.jpg" position="float" orientation="portrait" xlink:type="simple"/></fig><table-wrap id="T1" position="float" orientation="portrait"><label>Table 1.</label><caption><p><italic><tp:taxon-name>Macrosaccus</tp:taxon-name></italic> and four <italic><tp:taxon-name>Phyllonorycter</tp:taxon-name></italic> species that feed on <tp:taxon-name>Fabaceae</tp:taxon-name>.</p></caption><table><tbody><tr><th rowspan="1" colspan="1"><italic>Moth species</italic></th><th rowspan="1" colspan="1"><italic>Host plant species</italic></th><th rowspan="1" colspan="1"><italic>Country</italic></th><th rowspan="1" colspan="1"><italic>Reference</italic></th></tr><tr><td rowspan="1" colspan="1"><italic><tp:taxon-name>Macrosaccus gliricidius</tp:taxon-name></italic> Davis, sp. n.</td><td rowspan="1" colspan="1"><italic><tp:taxon-name>Gliricidia sepium</tp:taxon-name></italic> (Jacq.)</td><td rowspan="1" colspan="1">Guadeloupe, Honduras</td><td rowspan="1" colspan="1">Present study</td></tr><tr><td rowspan="1" colspan="1"><italic><tp:taxon-name>Macrosaccus morrisella</tp:taxon-name></italic> (Fitch, 1859)</td><td rowspan="1" colspan="1"><italic><tp:taxon-name>Amphicarpa bracteata</tp:taxon-name></italic> (L) Fernald</td><td rowspan="1" colspan="1">Canada </td><td rowspan="1" colspan="1">Present study</td></tr><tr><td rowspan="1" colspan="1"><italic><tp:taxon-name>Macrosaccus morrisella</tp:taxon-name></italic> (Fitch, 1859)</td><td rowspan="1" colspan="1"><italic><tp:taxon-name>Amphicarpa bracteata</tp:taxon-name></italic> (L) Fernald</td><td rowspan="1" colspan="1">U.S.A.</td><td rowspan="1" colspan="1"><xref ref-type="bibr" rid="B18">Chambers 1878</xref>: 111</td></tr><tr><td rowspan="1" colspan="1"><italic><tp:taxon-name>Macrosaccus morrisella</tp:taxon-name></italic> (Fitch, 1859)</td><td rowspan="1" colspan="1"><italic><tp:taxon-name>Amphicarpa</tp:taxon-name></italic> sp.</td><td rowspan="1" colspan="1">Canada </td><td rowspan="1" colspan="1">Present study</td></tr><tr><td rowspan="1" colspan="1"><italic><tp:taxon-name>Macrosaccus morrisella</tp:taxon-name></italic> (Fitch, 1859)</td><td rowspan="1" colspan="1"><italic><tp:taxon-name>Strophostyles leiosperma</tp:taxon-name></italic> (Torrey &amp; A. Gray)</td><td rowspan="1" colspan="1">Canada</td><td rowspan="1" colspan="1">Present study</td></tr><tr><td rowspan="1" colspan="1"><italic><tp:taxon-name>Macrosaccus neomexicanus</tp:taxon-name></italic> Davis, sp. n.</td><td rowspan="1" colspan="1"><italic><tp:taxon-name>Robinia neomexicana</tp:taxon-name></italic> Gray</td><td rowspan="1" colspan="1">U.S.A.</td><td rowspan="1" colspan="1">Present study</td></tr><tr><td rowspan="1" colspan="1"><italic><tp:taxon-name>Macrosaccus robiniella</tp:taxon-name></italic>  (Clemens, 1859)</td><td rowspan="1" colspan="1"><italic><tp:taxon-name>Robinia hispida</tp:taxon-name></italic> L.</td><td rowspan="1" colspan="1">U.S.A.</td><td rowspan="1" colspan="1"><xref ref-type="bibr" rid="B18">Chambers 1878</xref>: 111</td></tr><tr><td rowspan="1" colspan="1"><italic><tp:taxon-name>Macrosaccus robiniella</tp:taxon-name></italic>  (Clemens, 1859)</td><td rowspan="1" colspan="1"><italic><tp:taxon-name>Robinia pseudacacia</tp:taxon-name></italic> L.</td><td rowspan="1" colspan="1">Belgium</td><td rowspan="1" colspan="1"><xref ref-type="bibr" rid="B31">De Prins and Groenen 2001</xref>: 159</td></tr><tr><td rowspan="1" colspan="1"><italic><tp:taxon-name>Macrosaccus robiniella</tp:taxon-name></italic>  (Clemens, 1859)</td><td rowspan="1" colspan="1"><italic><tp:taxon-name>Robinia pseudacacia</tp:taxon-name></italic> L.</td><td rowspan="1" colspan="1">U.S.A. </td><td rowspan="1" colspan="1"><xref ref-type="bibr" rid="B20">Clemens 1859</xref>: 320.</td></tr><tr><td rowspan="1" colspan="1"><italic><tp:taxon-name>Macrosaccus robiniella</tp:taxon-name></italic>  (Clemens, 1859)</td><td rowspan="1" colspan="1"><italic><tp:taxon-name>Robinia viscosa</tp:taxon-name></italic> Vent</td><td rowspan="1" colspan="1">U.S.A.</td><td rowspan="1" colspan="1"><xref ref-type="bibr" rid="B18">Chambers 1878</xref>: 111</td></tr><tr><td rowspan="1" colspan="1"><italic><tp:taxon-name>Macrosaccus uhlerella</tp:taxon-name></italic> (Fitch, 1859)</td><td rowspan="1" colspan="1"><italic><tp:taxon-name>Amorpha fruticosa</tp:taxon-name></italic> L.</td><td rowspan="1" colspan="1">U.S.A </td><td rowspan="1" colspan="1"><xref ref-type="bibr" rid="B18">Chambers 1878</xref>: 110</td></tr><tr><td rowspan="1" colspan="1"><italic><tp:taxon-name>Phyllonorycter cytisifoliae </tp:taxon-name></italic> (M. Hering, 1927)</td><td rowspan="1" colspan="1"><italic><tp:taxon-name>Chamaecytisus proliferus</tp:taxon-name></italic> (L.) Link</td><td rowspan="1" colspan="1">Canary Islands: La Palma</td><td rowspan="1" colspan="1"><xref ref-type="bibr" rid="B46">Hering 1927</xref>: 419</td></tr><tr><td rowspan="1" colspan="1"><italic><tp:taxon-name>Phyllonorycter foliolosi</tp:taxon-name></italic>  Walsingham, 1908</td><td rowspan="1" colspan="1"><italic><tp:taxon-name>Adenocarpus foliolosus</tp:taxon-name></italic> (Ait.) DC</td><td rowspan="1" colspan="1">Canary Islands: La Palma</td><td rowspan="1" colspan="1"><xref ref-type="bibr" rid="B96">Walsingham 1908</xref>: 978</td></tr><tr><td rowspan="1" colspan="1"><italic><tp:taxon-name>Phyllonorycter medicaginella</tp:taxon-name></italic> (Gerasimov, 1930)</td><td rowspan="1" colspan="1"><italic><tp:taxon-name>Medicago sativa</tp:taxon-name></italic> L.</td><td rowspan="1" colspan="1">Belgium</td><td rowspan="1" colspan="1"><xref ref-type="bibr" rid="B54">Kuchlein et al. 2002</xref>: 89</td></tr><tr><td rowspan="1" colspan="1"><italic><tp:taxon-name>Phyllonorycter nigrescentella</tp:taxon-name></italic>  (Logan, 1851)</td><td rowspan="1" colspan="1"><italic><tp:taxon-name>Vicia sepium</tp:taxon-name></italic> L.</td><td rowspan="1" colspan="1">Belgium</td><td rowspan="1" colspan="1"><xref ref-type="bibr" rid="B37">Fologne 1862</xref>: 24</td></tr></tbody></table></table-wrap><table-wrap id="T2" position="float" orientation="portrait"><label>Table 2.</label><caption><p>Mitochondrial DNA (COI) sequence divergence (%) among species of <italic><tp:taxon-name>Macrosaccus</tp:taxon-name></italic>. Uncorrected average pairwise distances are shown for the barcoding region of (COI). Shaded cells contain means within species distances. Cells below shaded diagonal contain mean between species distances. Species abbreviations in the heading refer to species listed in left column.</p></caption><table><tbody><tr><th rowspan="1" colspan="1"/><th rowspan="1" colspan="1">gliri</th><th rowspan="1" colspan="1">morr</th><th rowspan="1" colspan="1">robi</th><th rowspan="1" colspan="1">neom</th><th rowspan="1" colspan="1">uhle</th></tr><tr><td rowspan="1" colspan="1"><italic><tp:taxon-name>Macrosaccus gliricidius</tp:taxon-name></italic></td><td rowspan="1" colspan="1">0.4 </td><td rowspan="1" colspan="1"/><td rowspan="1" colspan="1"/><td rowspan="1" colspan="1"/><td rowspan="1" colspan="1"/></tr><tr><td rowspan="1" colspan="1"><italic><tp:taxon-name>Macrosaccus morrisella</tp:taxon-name></italic></td><td rowspan="1" colspan="1">8.1</td><td rowspan="1" colspan="1">0.0</td><td rowspan="1" colspan="1"/><td rowspan="1" colspan="1"/><td rowspan="1" colspan="1"/></tr><tr><td rowspan="1" colspan="1"><italic><tp:taxon-name>Macrosaccus robiniella</tp:taxon-name></italic></td><td rowspan="1" colspan="1">8.1 </td><td rowspan="1" colspan="1">4.7</td><td rowspan="1" colspan="1">0.4</td><td rowspan="1" colspan="1"/><td rowspan="1" colspan="1"/></tr><tr><td rowspan="1" colspan="1"><italic><tp:taxon-name>Macrosaccus neomexicanus</tp:taxon-name></italic></td><td rowspan="1" colspan="1">7.1</td><td rowspan="1" colspan="1">4.5</td><td rowspan="1" colspan="1">4.1 </td><td rowspan="1" colspan="1">0.5</td><td rowspan="1" colspan="1"/></tr><tr><td rowspan="1" colspan="1"><italic><tp:taxon-name>Macrosaccus uhlerella</tp:taxon-name></italic></td><td rowspan="1" colspan="1">8.6</td><td rowspan="1" colspan="1">6.7</td><td rowspan="1" colspan="1">6.5</td><td rowspan="1" colspan="1">7.3</td><td rowspan="1" colspan="1">0.0</td></tr></tbody></table></table-wrap></tp:treatment-sec><ref-list><ref id="B18"><mixed-citation xmlns:xlink="http://www.w3.org/1999/xlink" xlink:type="simple"><person-group><name name-style="western"><surname>Chambers</surname><given-names>VT</given-names></name></person-group> (<year>1878</year>)<article-title> Art. IV. Tineina and their foodplants.</article-title><source>Bulletin of the United States Geological and Geographical Survey of the Territories</source><volume>4</volume>:<fpage>107</fpage>-<lpage>124</lpage>.</mixed-citation></ref><ref id="B31"><mixed-citation xmlns:xlink="http://www.w3.org/1999/xlink" xlink:type="simple"><person-group><name name-style="western"><surname>De Prins</surname><given-names>W</given-names></name><name name-style="western"><surname>Groenen</surname><given-names>F</given-names></name></person-group> (<year>2001</year>)<article-title> <italic>Phyllonorycter robiniella</italic>, een nieuwe soort voor de Belgische fauna (Lepidoptera: Gracillariidae)</article-title>. <source>Phegea</source><volume>29</volume>: <fpage>159</fpage>–<lpage>160</lpage>.</mixed-citation></ref><ref id="B20"><mixed-citation xmlns:xlink="http://www.w3.org/1999/xlink" xlink:type="simple"><person-group><name name-style="western"><surname>Clemens</surname><given-names>B</given-names></name></person-group> (<year>1859</year>)<article-title> Contribution to American Lepidopterology. No. 2</article-title>, <source>Proceedings of the Academy of Natural Sciences of Philadelphia [1859]</source>: <fpage>317</fpage>–<lpage>328</lpage>.</mixed-citation></ref><ref id="B46"><mixed-citation xmlns:xlink="http://www.w3.org/1999/xlink" xlink:type="simple"><person-group><name name-style="western"><surname>Hering</surname><given-names>M</given-names></name></person-group> (<year>1927</year>)<article-title> Die Minenfauna der Canarischen Inseln.</article-title><source>Zoologische Jahrbücher, Abteilung für allgemeine Zoologie und Physiologie</source><volume>53</volume>:<fpage>405</fpage>-<lpage>486</lpage>.</mixed-citation></ref><ref id="B96"><mixed-citation xmlns:xlink="http://www.w3.org/1999/xlink" xlink:type="simple"><person-group><name name-style="western"><surname>Walsingham</surname><given-names>Lord (de Grey T)</given-names></name></person-group> (<year>1908</year>)<article-title> Microlepidoptera of Tenerife</article-title>. <source>Proceedings of the Zoological Society of London</source> (1907): <fpage>911</fpage>–<lpage>1034</lpage>, pls. 51–53.</mixed-citation></ref><ref id="B54"><mixed-citation xmlns:xlink="http://www.w3.org/1999/xlink" xlink:type="simple"><person-group><name name-style="western"><surname>Kuchlein</surname><given-names>JH</given-names></name><name name-style="western"><surname>Kuchlein-Nijsten</surname><given-names>C</given-names></name><name name-style="western"><surname>De Prins</surname><given-names>W</given-names></name></person-group> (<year>2002</year>)<article-title> <italic>Phyllonorycter medicaginella</italic>, nieuw voor de Belgische fauna (Lepidoptera: Gracillariidae).</article-title><source>Phegea</source><volume>30</volume>:<fpage>89</fpage>-<lpage>94</lpage>.</mixed-citation></ref><ref id="B37"><mixed-citation xmlns:xlink="http://www.w3.org/1999/xlink" xlink:type="simple"><person-group><name name-style="western"><surname>Fologne</surname><given-names>E</given-names></name></person-group> (<year>1962</year>)<article-title> Notes d’une excursion à Fondeleffe, près de Dinant.</article-title><source>Annales de la Société entomologique belge</source><volume>6</volume>:<fpage>23</fpage>-<lpage>25</lpage>.</mixed-citation></ref><ref id="B14"><mixed-citation xmlns:xlink="http://www.w3.org/1999/xlink" xlink:type="simple"><person-group><name name-style="western"><surname>Chambers</surname><given-names>VT</given-names></name></person-group> (<year>1871</year>)<article-title> Micro-Lepidoptera</article-title>. <source>Canadian Entomologist</source><volume>3</volume>: <fpage>54</fpage>–58, 84–88, 108–112, 127–130, 146–149, 161–166, 182–185, 205–209, 221–<lpage>224</lpage>. <ext-link ext-link-type="uri" xlink:href="http://dx.doi.org/10.4039/Ent354-3" xlink:type="simple">doi:10.4039/Ent354-3</ext-link></mixed-citation></ref><ref id="B95"><mixed-citation xmlns:xlink="http://www.w3.org/1999/xlink" xlink:type="simple"><person-group><name name-style="western"><surname>Walsingham</surname><given-names>Lord (de Grey T)</given-names></name></person-group> (<year>1889</year>)<article-title> Steps toward a revision of Chambers’ Index, with notes and descriptions of new species (cont.)</article-title>. <source>Insect Life</source><volume>2</volume>: <fpage>23</fpage>–26, 51–54, 77–81, 116–<lpage>120</lpage>.</mixed-citation></ref><ref id="B84"><mixed-citation xmlns:xlink="http://www.w3.org/1999/xlink" xlink:type="simple"><person-group><name name-style="western"><surname>Riley</surname><given-names>CV</given-names></name></person-group> (<year>1891</year>)<article-title> Tineina</article-title>. In: <person-group><name name-style="western"><surname>Smith</surname><given-names>JB</given-names></name></person-group>. <source>List of the Lepidoptera of Boreal America</source>. <publisher-name>American Entomological Society</publisher-name>, <publisher-loc>Philadelphia</publisher-loc>, <fpage>94</fpage>–<lpage>114</lpage>.</mixed-citation></ref><ref id="B34"><mixed-citation xmlns:xlink="http://www.w3.org/1999/xlink" xlink:type="simple"><person-group><name name-style="western"><surname>Dyar</surname><given-names>HG</given-names></name></person-group> (<year>1903</year>)<article-title> A list of North American Lepidoptera</article-title>. <source>United States National Museum Bulletin</source><volume>52</volume> (1902): xix + <fpage>723</fpage>.</mixed-citation></ref><ref id="B6"><mixed-citation xmlns:xlink="http://www.w3.org/1999/xlink" xlink:type="simple"><person-group><name name-style="western"><surname>Braun</surname><given-names>AF</given-names></name></person-group> (<year>1908</year>)<article-title> Revision of the North American species of the genus <italic>Lithocolletis</italic> Hübner</article-title>. <source>Transactions of the American Entomological Society</source><volume>34</volume>: <fpage>269</fpage>–<lpage>357</lpage>, pls. xx-xxiv.</mixed-citation></ref><ref id="B38"><mixed-citation xmlns:xlink="http://www.w3.org/1999/xlink" xlink:type="simple"><person-group><name name-style="western"><surname>Forbes</surname><given-names>WTM</given-names></name></person-group> (<year>1923</year>)<article-title> The Lepidoptera of New York and neighboring states, Part 1, Primitive forms, Microlepidoptera, Pyraloids, Bombyces. Cornell University Agriculture Experiment Station.</article-title><source>Memoir</source><volume>68</volume>:<fpage>1</fpage>-<lpage>729</lpage>.</mixed-citation></ref><ref id="B70"><mixed-citation xmlns:xlink="http://www.w3.org/1999/xlink" xlink:type="simple"><person-group><name name-style="western"><surname>Meyrick</surname><given-names>E</given-names></name></person-group> (<year>1912a</year>)<article-title> Lepidoptera Heterocera (Tineae). Fam. Gracilariadae [sic]</article-title>. In: <person-group><name name-style="western"><surname>Wytsman</surname><given-names>P</given-names></name></person-group> (<role>Ed</role>) <source>Genera Insectorum</source>. Fascicule <volume>128</volume>. <publisher-name>V. Verteneuil &amp; L. Desmet, Imprimeurs-Éditeurs</publisher-name>, <fpage>1</fpage>–<lpage>36</lpage>.</mixed-citation></ref><ref id="B71"><mixed-citation xmlns:xlink="http://www.w3.org/1999/xlink" xlink:type="simple"><!--PageBreak--><person-group><name name-style="western"><surname>Meyrick</surname><given-names>E</given-names></name></person-group> (<year>1912b</year>)<article-title> Adelidae, Micropterigidae, Gracilariadae [sic]</article-title>. In: <person-group><name name-style="western"><surname>Wagner</surname><given-names>H</given-names></name></person-group> (<role>Ed</role>) <source>Lepidopterorum Catalogus</source>, Pars 6, <publisher-name>W. Junk</publisher-name>, <publisher-loc>Berlin</publisher-loc>, <fpage>25</fpage>–<lpage>68</lpage>.</mixed-citation></ref><ref id="B7"><mixed-citation xmlns:xlink="http://www.w3.org/1999/xlink" xlink:type="simple"><person-group><name name-style="western"><surname>Braun</surname><given-names>AF</given-names></name></person-group> (<year>1914</year>)<source> Evolution of the color pattern in the microlepidopterous genus <italic>Lithocolletis</italic></source>. <publisher-name>Journal of the Academy of Natural Sciences</publisher-name>, <publisher-loc>Philadelphia</publisher-loc><volume>16</volume>: <fpage>103</fpage>–<lpage>168</lpage>, pls. iii–iv.</mixed-citation></ref><ref id="B69"><mixed-citation xmlns:xlink="http://www.w3.org/1999/xlink" xlink:type="simple"><person-group><name name-style="western"><surname>McDunnough</surname><given-names>JH</given-names></name></person-group> (<year>1939</year>)<article-title> Check List of the Lepidoptera of Canada and the United States of America. Part II. Microlepidoptera.</article-title><source>Memoirs of the Southern California Academy of Sciences</source><volume>2</volume>:<fpage>1</fpage>-<lpage>171</lpage>.</mixed-citation></ref><ref id="B35"><mixed-citation xmlns:xlink="http://www.w3.org/1999/xlink" xlink:type="simple"><person-group><name name-style="western"><surname>Ely</surname><given-names>CR</given-names></name></person-group> (<year>1918</year>)<article-title> A revision of the North American Gracilariidae [sic] from the standpoint of venation.</article-title><source>Proceedings of the Entomological Society of Washington</source><volume>19</volume>:<fpage>29</fpage>-<lpage>77</lpage>.</mixed-citation></ref><ref id="B23"><mixed-citation xmlns:xlink="http://www.w3.org/1999/xlink" xlink:type="simple"><person-group><name name-style="western"><surname>Davis</surname><given-names>DR</given-names></name></person-group> (<year>1983</year>)<article-title> Gracillariidae</article-title>. In: <person-group><name name-style="western"><surname>Hodges</surname><given-names>RW</given-names></name><name name-style="western"><surname>Dominick</surname><given-names>T</given-names></name><name name-style="western"><surname>Davis</surname><given-names>DR</given-names></name><name name-style="western"><surname>Ferguson</surname><given-names>DC</given-names></name><name name-style="western"><surname>Franclemont</surname><given-names>JG</given-names></name><name name-style="western"><surname>Munroe</surname><given-names>EG</given-names></name><name name-style="western"><surname>Powell</surname><given-names>JA</given-names></name></person-group> (<role>Eds</role>) <source>Check List of the Lepidoptera of North America North of Mexico</source>. <publisher-name>E.W. Classey Ltd. and the Wedge Entomological Research Foundation</publisher-name>, <publisher-loc>London</publisher-loc>, <fpage>9</fpage>–<lpage>11</lpage>.<!--PageBreak--></mixed-citation></ref><ref id="B30"><mixed-citation xmlns:xlink="http://www.w3.org/1999/xlink" xlink:type="simple"><person-group><name name-style="western"><surname>De Prins</surname><given-names>W</given-names></name><name name-style="western"><surname>De Prins</surname><given-names>J</given-names></name></person-group> (<year>2005</year>)<article-title> Gracillariidae (Lepidoptera)</article-title>. In: <person-group><name name-style="western"><surname>Landry</surname><given-names>B</given-names></name></person-group> (<role>Ed</role>) <source>World Catalogue of Insects</source>, vol. <volume>6</volume>. <publisher-name>Apollo Books</publisher-name>, <publisher-loc>Stenstrup</publisher-loc>, <fpage>1</fpage>–<lpage>502</lpage>.</mixed-citation></ref><ref id="B28"><mixed-citation xmlns:xlink="http://www.w3.org/1999/xlink" xlink:type="simple"><person-group><name name-style="western"><surname>De Prins</surname><given-names>J</given-names></name><name name-style="western"><surname>De Prins</surname><given-names>W</given-names></name></person-group> (<year>2011</year>)<source> Global Taxonomic Database of Gracillariidae (Lepidoptera)</source>. <ext-link ext-link-type="uri" xlink:href="http://www.gracillariidae.net" xlink:type="simple">http://www.gracillariidae.net</ext-link> [accessed 11 March 2011]</mixed-citation></ref><ref id="B17"><mixed-citation xmlns:xlink="http://www.w3.org/1999/xlink" xlink:type="simple"><person-group><name name-style="western"><surname>Chambers</surname><given-names>VT</given-names></name></person-group> (<year>1877</year>)<article-title> Art. VI. The Tineina of Colorado.</article-title><source>Bulletin of the United States Geological Survey</source><volume>3</volume>:<fpage>121</fpage>-<lpage>145</lpage>.</mixed-citation></ref><ref id="B39"><mixed-citation xmlns:xlink="http://www.w3.org/1999/xlink" xlink:type="simple"><person-group><name name-style="western"><surname>Frey</surname><given-names>H</given-names></name><name name-style="western"><surname>Boll</surname><given-names>J</given-names></name></person-group> (<year>1878</year>)<article-title> Tineen aus Texas.</article-title><source>Entomologische Zeitung, Stettin,</source><volume>39</volume>:<fpage>249</fpage>-<lpage>279</lpage>.</mixed-citation></ref><ref id="B86"><mixed-citation xmlns:xlink="http://www.w3.org/1999/xlink" xlink:type="simple"><person-group><name name-style="western"><surname>Robinson</surname><given-names>GS</given-names></name><name name-style="western"><surname>Ackery</surname><given-names>PR</given-names></name><name name-style="western"><surname>Kitching</surname><given-names>IJ</given-names></name><name name-style="western"><surname>Beccaloni</surname><given-names>GW</given-names></name><name name-style="western"><surname>Hernández</surname><given-names>LM</given-names></name></person-group> (<year>2002</year>)<article-title> Hostplants of the moth and butterfly caterpillars of America North of Mexico.</article-title><source>Memoirs of the American Entomological Institute</source><volume>69</volume>:<fpage>1</fpage>-<lpage>824</lpage>.</mixed-citation></ref><ref id="B36"><mixed-citation xmlns:xlink="http://www.w3.org/1999/xlink" xlink:type="simple"><person-group><name name-style="western"><surname>Fitch</surname><given-names>A</given-names></name></person-group> (<year>1859</year>)<article-title> Report on the noxious, beneficial and other insects of the state of New York. Fifth report</article-title>. <source>Transactions of the New York State Agricultural Society</source><volume>18</volume> (1858): <fpage>781</fpage>-<lpage>854</lpage>, 9 Figs Also published separately with different pagination (p. 1–74) and with an index to parts 3–5, New York.</mixed-citation></ref></ref-list></tp:taxon-treatment>
