# Supplementary material for: Systematics and biology of the new genus Macrosaccus with descriptions of two new species (Lepidoptera, Gracillariidae)
Source: Zookeys. 2011 May 13;(98):29–82. doi: 10.3897/zookeys.98.925 (PMC3095132; doi:10.3897/zookeys.98.925)
Supplement: XML Treatment for Macrosaccus gliricidius [file zookeys.98.925-treatment6.xml]

<!DOCTYPE tp:taxon-treatment
  PUBLIC "-//TaxonX//DTD Taxonomic Treatment Publishing DTD v0 20100105//EN" "tax-treatment-NSO.dtd">
<tp:taxon-treatment xmlns:tp="http://www.plazi.org/taxpub"><tp:treatment-meta><mixed-citation publication-type="journal"><person-group><name><surname>Davis</surname><given-names>Donald R.</given-names></name><name><surname>De Prins</surname><given-names>Jurate</given-names></name></person-group><article-title>
                Systematics and biology of the new genus <italic>Macrosaccus</italic> with descriptions of two new species (Lepidoptera, Gracillariidae)
                </article-title><source>Zookeys</source><day>13</day><month>5</month><year>2011</year><volume>2011</volume><issue>98</issue><fpage>29</fpage><lpage>82</lpage><pub-id pub-id-type="doi">10.3897/zookeys.98.925</pub-id></mixed-citation></tp:treatment-meta><tp:nomenclature><tp:taxon-name>
                        <tp:taxon-name-part taxon-name-part-type="genus">Macrosaccus</tp:taxon-name-part>
                        <tp:taxon-name-part taxon-name-part-type="species">gliricidius</tp:taxon-name-part>
                    <object-id xmlns:xlink="http://www.w3.org/1999/xlink" xlink:type="simple">urn:lsid:zoobank.org:act:19A1403C-D313-42BE-AE90-588AF6876F0D</object-id>
                    <object-id xmlns:xlink="http://www.w3.org/1999/xlink" xlink:type="simple">http://species-id.net/wiki/Macrosaccus_gliricidius</object-id>
                    </tp:taxon-name><tp:taxon-authority>Davis</tp:taxon-authority><tp:taxon-status xmlns:xlink="http://www.w3.org/1999/xlink" xlink:type="simple">sp. n.</tp:taxon-status><xref ref-type="fig" rid="F1">Figs 1</xref><xref ref-type="fig" rid="F2">9</xref><xref ref-type="fig" rid="F8">32–35</xref><xref ref-type="fig" rid="F13">54–58</xref><xref ref-type="table" rid="T1">Tables 1</xref><xref ref-type="table" rid="T2">2</xref></tp:nomenclature><tp:treatment-sec sec-type="Diagnosis"><title>Diagnosis.</title><p>The forewing pattern of this species is similar to <italic><tp:taxon-name>Macrosaccus robiniella</tp:taxon-name></italic> and <italic><tp:taxon-name>Macrosaccus neomexicanus</tp:taxon-name></italic> in possessing 4 white costal and 3 dorsal, mostly sharply oblique strigulae, with a median fascia often formed by the junction of the 2nd costal and median dorsal strigulae. The pale golden brown ground colour of <italic><tp:taxon-name>Macrosaccus gliricidius</tp:taxon-name></italic> is distinctly paler than that of the other species. The forewing of <italic><tp:taxon-name>Macrosaccus gliricidius</tp:taxon-name></italic> also differs from other <italic><tp:taxon-name>Macrosaccus</tp:taxon-name></italic> in possessing a small, elongate white subapical spot and a more reduced dark fuscous apical spot. The male valva of <italic><tp:taxon-name>Macrosaccus gliricidius</tp:taxon-name></italic> is distinct in having the distal half more broadly rounded than that of other <italic><tp:taxon-name>Macrosaccus</tp:taxon-name></italic>.<!--PageBreak--><!--PageBreak--><!--PageBreak--><!--PageBreak--><!--PageBreak--></p></tp:treatment-sec><tp:treatment-sec sec-type="Adult"><title>Adult</title><p>(<xref ref-type="fig" rid="F2">Fig. 9</xref>). Forewing length 2.2–2.6 mm.</p><p><italic>Head:</italic> Vestiture of head and antenna similar to <italic><tp:taxon-name>Macrosaccus robiniella</tp:taxon-name></italic> except vertex generally paler and with more white scales concentrated toward occiput.</p><p><italic>Thorax:</italic> Dorsum with a narrow, median, longitudinal band of light golden brown bounded laterally with white; tegula light golden brown; venter white. Forewing pale golden brown with 4 equally spaced, oblique, white costal strigulae and 3 white, dorsal strigulae, each bordered by dark brown scales; 2nd costal strigula connected to median dorsal strigula; subapical dorsal strigula directed inward toward small, white subapical spot; dark fuscous apical spot poorly developed, with a more elongate subapical spot immediately basad to rudimentary apical spot; fringe mostly pale greyish white, with narrow, dark brown median band and broad, grey inner band. Hindwing, including fringe, uniformly grey. Foreleg mostly dark fuscous dorsally, white ventrally, with 2 white annuli around basal tarsomeres; midleg mostly white with oblique bands of white extending dorsally over tibia; tarsomeres more broadly banded with white dorsally; hindleg mostly white with much of tibia fuscous dorsally, and with 3 broad fuscous annuli dorsally over tarsomeres.</p><p><italic>Abdomen:</italic> dark brown dorsally and laterally along anterior margins of A3–7; white ventrally.</p><p><italic>Male genitalia</italic> (<xref ref-type="fig" rid="F8">Figs 32, 33</xref>): Valva simple, becoming slightly broader near apex; apex broadly rounded, setose; saccus a slender, elongate rod ~ 1.6× length of valva. Aedeagus very long and slender, ~ 3.5× length of valva; phallobase moderately enlarged.</p><fig id="F8" position="float" orientation="portrait"><label>Figures 32–35.</label><caption><p>Genitalia<bold>,</bold> <italic><tp:taxon-name>Macrosaccus gliricidius</tp:taxon-name></italic>. <bold>32–33</bold> Male. <bold>32</bold> Genital capsule, ventral view <bold>33</bold> Aedeagus <bold>34–35</bold> Female. <bold>34</bold> Lateral view <bold>35</bold> Segments 7–10, ventral view.</p></caption><graphic xmlns:xlink="http://www.w3.org/1999/xlink" xlink:href="ZooKeys-098-029-g008.jpg" position="float" orientation="portrait" xlink:type="simple"/></fig><fig id="F9" position="float" orientation="portrait"><label>Figures 36–40.</label><caption><p>Leafmines of <italic><tp:taxon-name>Macrosaccus robiniella</tp:taxon-name></italic> on <italic><tp:taxon-name>Robinia pseudoacacia</tp:taxon-name></italic>. <bold>36</bold> Abaxial blotch mines, with kind permission of György Csóka <bold>37</bold> Early instar, abaxial serpentine mines, with kind permission of György Csóka <bold>38</bold> Abaxial blotch mine <bold>39</bold> Adaxial view of Fig. 38 <bold>40</bold> Opened mine with 2 cocoons.</p></caption><graphic xmlns:xlink="http://www.w3.org/1999/xlink" xlink:href="ZooKeys-098-029-g009.jpg" position="float" orientation="portrait" xlink:type="simple"/></fig><fig id="F10" position="float" orientation="portrait"><label>Figures 41–44.</label><caption><p>Leafmines of <italic><tp:taxon-name>Macrosaccus morrisella</tp:taxon-name></italic> on <italic><tp:taxon-name>Amphicarpa bracteata</tp:taxon-name></italic>. <bold>41</bold> Abaxial tentiform blotch mine <bold>42</bold> Detail of abaxial tentiform blotch mine <bold>43</bold> Two abaxial blotch mines at leaf base <bold>44</bold> Adaxial view of Fig. 43.</p></caption><graphic xmlns:xlink="http://www.w3.org/1999/xlink" xlink:href="ZooKeys-098-029-g010.jpg" position="float" orientation="portrait" xlink:type="simple"/></fig><fig id="F11" position="float" orientation="portrait"><label>Figures 45–50.</label><caption><p>Habitat andleafmines of <italic><tp:taxon-name>Macrosaccus neomexicanus</tp:taxon-name></italic> on <italic><tp:taxon-name>Robinia neomexicana</tp:taxon-name></italic>. <bold>45</bold> Mixed pine-juniper habitat of <italic><tp:taxon-name>Robinia neomexicana</tp:taxon-name></italic>, Kaibab National Forest, Coconino Co., Arizona, ~2130 m <bold>46</bold> Multiple early instar serpentine and blotch mines on abaxial leaf surface <bold>47</bold> Later stage abaxial mines after multiple blotch mines begin to coalesce <bold>48</bold> Late stage tentiform blotch mine, adaxial view <bold>49</bold> Completely folded leaf resulting from double tentiform mines, adaxial view <bold>50</bold> Opened (with ventral leaf epidermis removed) aggregate blotch mines with 8 pupal cocoons, abaxial view.</p></caption><graphic xmlns:xlink="http://www.w3.org/1999/xlink" xlink:href="ZooKeys-098-029-g011.jpg" position="float" orientation="portrait" xlink:type="simple"/></fig><fig id="F12" position="float" orientation="portrait"><label>Figures 51–53.</label><caption><p>Leafmines of <italic><tp:taxon-name>Macrosaccus uhlerella</tp:taxon-name></italic> on <italic><tp:taxon-name>Amorpha fruticosa</tp:taxon-name></italic>. <bold>51</bold> Abaxial tentiform blotch mine <bold>52</bold> Flat blotch mine <bold>53</bold> Detail of abaxial tentiform blotch mine. Photographs by T. Harrison.</p></caption><graphic xmlns:xlink="http://www.w3.org/1999/xlink" xlink:href="ZooKeys-098-029-g012.jpg" position="float" orientation="portrait" xlink:type="simple"/></fig><p><italic>Female genitalia</italic> (<xref ref-type="fig" rid="F8">Figs 34, 35</xref>): Ductus bursae long and slender, ~ 1.25× the length of corpus bursae. Accessory bursae ~ 0.8× the length of corpus bursae, arising from near middle of ductus bursae at a point where the ductus is slightly constricted; a smaller lateral pouch arising near caudal end of accessory bursae. Corpus bursae elliptical, with numerous acute spicules somewhat evenly scattered over much of inner surface but less dense near anterior end.</p></tp:treatment-sec><tp:treatment-sec sec-type="Larva and pupa"><title>Larva and pupa.</title><p>(<xref ref-type="fig" rid="F13">Figs 56, 58</xref>).Similar to that of <italic><tp:taxon-name>Macrosaccus robiniella</tp:taxon-name></italic>.</p></tp:treatment-sec><tp:treatment-sec sec-type="Larval mine"><title>Larval mine</title><p>(<xref ref-type="fig" rid="F13">Figs 54–58</xref>).The mine begins as an elongate serpentine track which abruptly enlarges to an elongate-oval, whitish blotch located on either the upper (adaxial) or lower (abaxial) side of the leaflet. When present on the under side, the blotch mines usually develop along the midrib. Only the upper side blotch mines occurred directly on top of the midrib (<xref ref-type="fig" rid="F13">Fig. 55</xref>, Cave, <italic>in litt</italic>.).</p></tp:treatment-sec><tp:treatment-sec sec-type="Host"><title>Host.</title><p>(<xref ref-type="table" rid="T1">Table 1</xref>). <tp:taxon-name>Fabaceae</tp:taxon-name>: <italic><tp:taxon-name>Gliricidia sepium</tp:taxon-name></italic> (Jacq.). <italic><tp:taxon-name>Gliricidia sepium</tp:taxon-name></italic> isa small to medium-sized, thornless tree growing to a height of 10–12 meters. It is believed to have originated in Central America and has been introduced into many tropical countries around the world. It can be grown as dense hedges and is frequently used as “living fences”.</p></tp:treatment-sec><tp:treatment-sec sec-type="Parasitoids"><title>Parasitoids.</title><p><tp:taxon-name>Eulophidae</tp:taxon-name>: <italic><tp:taxon-name>Zagrammosoma multilineatum</tp:taxon-name></italic> (Hansson &amp; Cave, 1993).</p></tp:treatment-sec><tp:treatment-sec sec-type="Holotype"><title>Holotype.</title><p><bold>♂:</bold> HONDURAS: Dept. Francisco Morazán: Guaimaca, Rio Morazán, <named-content xmlns:xlink="http://www.w3.org/1999/xlink" content-type="dwc:verbatimCoordinates" xlink:type="simple">14°32'N, 86°51'W</named-content>: 26 Jul 1992, em. 5 Aug 1992, R. D. Cave, DRD1165, Host: <italic><tp:taxon-name>Gliricidia sepium</tp:taxon-name></italic>, digital image captured, (USNM).</p></tp:treatment-sec><tp:treatment-sec sec-type="Paratypes"><title>Paratypes.</title><p>HONDURAS: Dept. Francisco Morazán: Guaimaca, Rio Morazán, <named-content xmlns:xlink="http://www.w3.org/1999/xlink" content-type="dwc:verbatimCoordinates" xlink:type="simple">14°32'N, 86°51'W</named-content>: 2 ♂, 4 ♀, 26 Jul 1992, em. 5 Aug 1992, R. D. Cave, DRD1165, Host: <italic><tp:taxon-name>Gliricidia sepium</tp:taxon-name></italic>, slides USNM 34118–34121, BOLD ID RDOPO086-09, GenBank GU669594, BOLD ID RDOPO087-09, GenBank GU669595, (USNM). San Antonio de Oriente, El Zamorano: 1 ♀, 21 Jul 1988, R. Cave, Host: <italic><tp:taxon-name>Gliricidia sepium</tp:taxon-name></italic>, (USNM). Tegucigalpa: Steven Passoa, (USNM). Dept. Olancho: Juticalpa, Sta. Cruz: 2 ♂, 1 ♀, 5 Aug 1988, R. Cave, Host: <italic><tp:taxon-name>Gliricidia sepium</tp:taxon-name></italic>, slides USNM 30888, 30889, 30893, (USNM). FRENCH WEST INDIES: GUADELOUPE: Lamentin, Chaude Ravine: 1 ♂, 10 ♀, 10 May 2004, Jean Etienne, Host: <italic><tp:taxon-name>Gliricidia sepium</tp:taxon-name></italic>, slides USNM 34186, 34187, 34265, DNA/BOLD ID RDOPO366-10, GenBank HM382079, DNA/BOLD ID HM382080, GenBank HM382080, (USNM).</p></tp:treatment-sec><tp:treatment-sec sec-type="Distribution"><title>Distribution.</title><p>Known from Central America (Honduras) and the West Indies (Guadeloupe).</p></tp:treatment-sec><tp:treatment-sec sec-type="Etymology"><title>Etymology.</title><p>The species name is derived from the generic name of its host, <italic><tp:taxon-name>Gliricidia</tp:taxon-name></italic>. The specific epithet is a noun in the nominative singular.</p><fig id="F13" position="float" orientation="portrait"><label>Figures 54–58.</label><caption><p>Leafmines of <italic><tp:taxon-name>Macrosaccus gliricidius</tp:taxon-name></italic> on <italic><tp:taxon-name>Gliricidia sepium</tp:taxon-name></italic>. <bold>54</bold> General damage to host <bold>55</bold> Adaxial blotch mine <bold>56</bold> Late instar tissue feeding larva <bold>57</bold> Open blotch mine with single cocoon <bold>58</bold> Pupa with cocoon removed. Photographs by R. Cave.</p></caption><graphic xmlns:xlink="http://www.w3.org/1999/xlink" xlink:href="ZooKeys-098-029-g013.jpg" position="float" orientation="portrait" xlink:type="simple"/></fig><fig id="F14" position="float" orientation="portrait"><label>Figures 59–65.</label><caption><p>Sap feeding larval instar of <italic><tp:taxon-name>Macrosaccus robiniella</tp:taxon-name></italic>. <bold>59</bold> Head, dorsal view (50 µm) <bold>60</bold> Detail of mouthparts, antenna, dorsal view (10 µm) <bold>61</bold> Head, ventral view (50 µm) <bold>62</bold> Antenna dorsal view (10 µm) <bold>63</bold> Detail of mouthparts, ventral view (10 µm) <bold>64</bold> Head, lateral view (20 µm) <bold>65</bold> Detail of stemmatal area, lateral view (20 µm). (Scale lengths in parentheses).</p></caption><graphic xmlns:xlink="http://www.w3.org/1999/xlink" xlink:href="ZooKeys-098-029-g014.jpg" position="float" orientation="portrait" xlink:type="simple"/></fig><fig id="F15" position="float" orientation="portrait"><label>Figures 66–71.</label><caption><p>Late tissue feeding instar larva of <italic><tp:taxon-name>Macrosaccus robiniella</tp:taxon-name></italic>. <bold>66</bold> Ventral view (1 mm) <bold>67</bold> Head, dorsal view (100 µm) <bold>68</bold> Mouthparts, dorsal view (50 µm) <bold>69</bold> Maxilla, anterior view (5 µm) <bold>70</bold> Antenna, lateral view (10 µm) <bold>71</bold> Mandible, dorsal view (10 µm). (Scale lengths in parentheses).</p></caption><graphic xmlns:xlink="http://www.w3.org/1999/xlink" xlink:href="ZooKeys-098-029-g015.jpg" position="float" orientation="portrait" xlink:type="simple"/></fig><fig id="F16" position="float" orientation="portrait"><label>Figures 72–77.</label><caption><p>Late tissue feeding instar larva of <italic><tp:taxon-name>Macrosaccus robiniella</tp:taxon-name></italic>. <bold>72</bold> Head, ventral view (100 µm) <bold>73</bold> Detail of mouthparts, ventral view (20 µm) <bold>74</bold> Lateral view of mouthparts (50 µm) <bold>75</bold> Lateral view of head (100 µm) <bold>76</bold> Thoracic leg (20 µm) <bold>77</bold> Abdominal segments 9, 10, dorsal view (100 µm). (Scale lengths in parentheses).</p></caption><graphic xmlns:xlink="http://www.w3.org/1999/xlink" xlink:href="ZooKeys-098-029-g016.jpg" position="float" orientation="portrait" xlink:type="simple"/></fig><fig id="F17" position="float" orientation="portrait"><label>Figures 78–83.</label><caption><p>Late tissue feeding instar larva and pupa of <italic><tp:taxon-name>Macrosaccus robiniella</tp:taxon-name></italic>. <bold>78–80</bold> Larva <bold>78</bold> Abdominal segments 9, 10, ventral view <bold>79</bold> Anal proleg <bold>80</bold> Abdominal segments 9, 10, lateral view. <bold>81–83</bold> Pupa <bold>81</bold> Head, ventral view <bold>82</bold> Lateral view <bold>83</bold> Anterior row of dorsal abdominal spines. (Scale lengths in parentheses).</p></caption><graphic xmlns:xlink="http://www.w3.org/1999/xlink" xlink:href="ZooKeys-098-029-g017.jpg" position="float" orientation="portrait" xlink:type="simple"/></fig><fig id="F18" position="float" orientation="portrait"><label>Figures 84–89.</label><caption><p>Pupa of <italic><tp:taxon-name>Macrosaccus robiniella</tp:taxon-name></italic>. <bold>83</bold> Abdominal segments 7, 8, 9+10, ventral view (100 µm) <bold>85</bold> Detail of accessory cremaster, abdominal sternum 7 (100 µm) <bold>86</bold> Abdominal segments 8, 9+10, dorsal view (100 µm) <bold>87</bold> Abdominal segments 8, 9+10, ventral view (50 µm) <bold>88</bold> Caudal view of abdomen (100 µm) <bold>89</bold> Abdominal segments 8, 9+10, lateral view (100 µm). (Scale lengths in parentheses).</p></caption><graphic xmlns:xlink="http://www.w3.org/1999/xlink" xlink:href="ZooKeys-098-029-g018.jpg" position="float" orientation="portrait" xlink:type="simple"/></fig><fig id="F19" position="float" orientation="portrait"><label>Figures 90–98.</label><caption><p>Late tissue feeding instar larva and pupa of <italic><tp:taxon-name>Macrosaccus robiniella</tp:taxon-name></italic>. <bold>90–96</bold> Larval chaetotaxy. <bold>90</bold> Lateral schematic of prothorax, mesothorax, and abdominal segments 1, 2, 5–10 <bold>91</bold> dorsal view of head <bold>92</bold> Ventral view <bold>93</bold> Lateral view <bold>94</bold> Dorsal view of abdominal segments 8–10 <bold>95</bold> Labrum, dorsal view <bold>96</bold> Mandible. <bold>97–98</bold> Pupa. <bold>97</bold> Ventral view <bold>98</bold> lateral view. (Bar scale for figures as indicated).</p></caption><graphic xmlns:xlink="http://www.w3.org/1999/xlink" xlink:href="ZooKeys-098-029-g019.jpg" position="float" orientation="portrait" xlink:type="simple"/></fig></tp:treatment-sec><tp:treatment-sec><!--Section generated to contain objects referenced in tp:taxon-treatment.--><fig id="F1" position="float" orientation="portrait"><label>Figure 1.</label><caption><p>Compressed subtree sequenced data for cytochrome c oxidase I (COI) of <italic><tp:taxon-name>Macrosaccus</tp:taxon-name></italic>, derived from 13 samples among 5 species based upon neighbor-joining analysis with Kimura 2-parameter model. Numbers above branches indicate branch length. Sequence lengths obtained for all samples were 658bp each.</p></caption><graphic xmlns:xlink="http://www.w3.org/1999/xlink" xlink:href="ZooKeys-098-029-g001.jpg" position="float" orientation="portrait" xlink:type="simple"/></fig><fig id="F2" position="float" orientation="portrait"><label>Figures 2–9.</label><caption><p>Adults <bold>2–4.</bold> <italic><tp:taxon-name>Macrosaccus robiniella</tp:taxon-name></italic>. <bold>2</bold>♂, USA: Maryland, (2.8 mm) <bold>3</bold> ♂, USA: Maryland, (3.0 mm) <bold>4</bold> BELGIUM: Antwerp, (3.0 mm) <bold>5</bold> <italic><tp:taxon-name>Macrosaccus morrisella</tp:taxon-name></italic>, ♂, USA: Maryland, (2.5 mm) <bold>6</bold> <italic><tp:taxon-name>Macrosaccus neomexicanus</tp:taxon-name></italic>, USA: Arizona, (3.2 mm) <bold>7</bold> <italic><tp:taxon-name>Macrosaccus uhlerella</tp:taxon-name></italic>, USA: Illinois, (2.5 mm) <bold>8</bold> <italic><tp:taxon-name>Macrosaccus uhlerella</tp:taxon-name></italic>, USA: Illinois, (3.0 mm) <bold>9</bold> <italic><tp:taxon-name>Macrosaccus gliricidius</tp:taxon-name></italic>, ♂, HONDURAS: Morazán, (2.4 mm). (Forewing lengths in parentheses).</p></caption><graphic xmlns:xlink="http://www.w3.org/1999/xlink" xlink:href="ZooKeys-098-029-g002.jpg" position="float" orientation="portrait" xlink:type="simple"/></fig><table-wrap id="T1" position="float" orientation="portrait"><label>Table 1.</label><caption><p><italic><tp:taxon-name>Macrosaccus</tp:taxon-name></italic> and four <italic><tp:taxon-name>Phyllonorycter</tp:taxon-name></italic> species that feed on <tp:taxon-name>Fabaceae</tp:taxon-name>.</p></caption><table><tbody><tr><th rowspan="1" colspan="1"><italic>Moth species</italic></th><th rowspan="1" colspan="1"><italic>Host plant species</italic></th><th rowspan="1" colspan="1"><italic>Country</italic></th><th rowspan="1" colspan="1"><italic>Reference</italic></th></tr><tr><td rowspan="1" colspan="1"><italic><tp:taxon-name>Macrosaccus gliricidius</tp:taxon-name></italic> Davis, sp. n.</td><td rowspan="1" colspan="1"><italic><tp:taxon-name>Gliricidia sepium</tp:taxon-name></italic> (Jacq.)</td><td rowspan="1" colspan="1">Guadeloupe, Honduras</td><td rowspan="1" colspan="1">Present study</td></tr><tr><td rowspan="1" colspan="1"><italic><tp:taxon-name>Macrosaccus morrisella</tp:taxon-name></italic> (Fitch, 1859)</td><td rowspan="1" colspan="1"><italic><tp:taxon-name>Amphicarpa bracteata</tp:taxon-name></italic> (L) Fernald</td><td rowspan="1" colspan="1">Canada </td><td rowspan="1" colspan="1">Present study</td></tr><tr><td rowspan="1" colspan="1"><italic><tp:taxon-name>Macrosaccus morrisella</tp:taxon-name></italic> (Fitch, 1859)</td><td rowspan="1" colspan="1"><italic><tp:taxon-name>Amphicarpa bracteata</tp:taxon-name></italic> (L) Fernald</td><td rowspan="1" colspan="1">U.S.A.</td><td rowspan="1" colspan="1"><xref ref-type="bibr" rid="B18">Chambers 1878</xref>: 111</td></tr><tr><td rowspan="1" colspan="1"><italic><tp:taxon-name>Macrosaccus morrisella</tp:taxon-name></italic> (Fitch, 1859)</td><td rowspan="1" colspan="1"><italic><tp:taxon-name>Amphicarpa</tp:taxon-name></italic> sp.</td><td rowspan="1" colspan="1">Canada </td><td rowspan="1" colspan="1">Present study</td></tr><tr><td rowspan="1" colspan="1"><italic><tp:taxon-name>Macrosaccus morrisella</tp:taxon-name></italic> (Fitch, 1859)</td><td rowspan="1" colspan="1"><italic><tp:taxon-name>Strophostyles leiosperma</tp:taxon-name></italic> (Torrey &amp; A. Gray)</td><td rowspan="1" colspan="1">Canada</td><td rowspan="1" colspan="1">Present study</td></tr><tr><td rowspan="1" colspan="1"><italic><tp:taxon-name>Macrosaccus neomexicanus</tp:taxon-name></italic> Davis, sp. n.</td><td rowspan="1" colspan="1"><italic><tp:taxon-name>Robinia neomexicana</tp:taxon-name></italic> Gray</td><td rowspan="1" colspan="1">U.S.A.</td><td rowspan="1" colspan="1">Present study</td></tr><tr><td rowspan="1" colspan="1"><italic><tp:taxon-name>Macrosaccus robiniella</tp:taxon-name></italic>  (Clemens, 1859)</td><td rowspan="1" colspan="1"><italic><tp:taxon-name>Robinia hispida</tp:taxon-name></italic> L.</td><td rowspan="1" colspan="1">U.S.A.</td><td rowspan="1" colspan="1"><xref ref-type="bibr" rid="B18">Chambers 1878</xref>: 111</td></tr><tr><td rowspan="1" colspan="1"><italic><tp:taxon-name>Macrosaccus robiniella</tp:taxon-name></italic>  (Clemens, 1859)</td><td rowspan="1" colspan="1"><italic><tp:taxon-name>Robinia pseudacacia</tp:taxon-name></italic> L.</td><td rowspan="1" colspan="1">Belgium</td><td rowspan="1" colspan="1"><xref ref-type="bibr" rid="B31">De Prins and Groenen 2001</xref>: 159</td></tr><tr><td rowspan="1" colspan="1"><italic><tp:taxon-name>Macrosaccus robiniella</tp:taxon-name></italic>  (Clemens, 1859)</td><td rowspan="1" colspan="1"><italic><tp:taxon-name>Robinia pseudacacia</tp:taxon-name></italic> L.</td><td rowspan="1" colspan="1">U.S.A. </td><td rowspan="1" colspan="1"><xref ref-type="bibr" rid="B20">Clemens 1859</xref>: 320.</td></tr><tr><td rowspan="1" colspan="1"><italic><tp:taxon-name>Macrosaccus robiniella</tp:taxon-name></italic>  (Clemens, 1859)</td><td rowspan="1" colspan="1"><italic><tp:taxon-name>Robinia viscosa</tp:taxon-name></italic> Vent</td><td rowspan="1" colspan="1">U.S.A.</td><td rowspan="1" colspan="1"><xref ref-type="bibr" rid="B18">Chambers 1878</xref>: 111</td></tr><tr><td rowspan="1" colspan="1"><italic><tp:taxon-name>Macrosaccus uhlerella</tp:taxon-name></italic> (Fitch, 1859)</td><td rowspan="1" colspan="1"><italic><tp:taxon-name>Amorpha fruticosa</tp:taxon-name></italic> L.</td><td rowspan="1" colspan="1">U.S.A </td><td rowspan="1" colspan="1"><xref ref-type="bibr" rid="B18">Chambers 1878</xref>: 110</td></tr><tr><td rowspan="1" colspan="1"><italic><tp:taxon-name>Phyllonorycter cytisifoliae </tp:taxon-name></italic> (M. Hering, 1927)</td><td rowspan="1" colspan="1"><italic><tp:taxon-name>Chamaecytisus proliferus</tp:taxon-name></italic> (L.) Link</td><td rowspan="1" colspan="1">Canary Islands: La Palma</td><td rowspan="1" colspan="1"><xref ref-type="bibr" rid="B46">Hering 1927</xref>: 419</td></tr><tr><td rowspan="1" colspan="1"><italic><tp:taxon-name>Phyllonorycter foliolosi</tp:taxon-name></italic>  Walsingham, 1908</td><td rowspan="1" colspan="1"><italic><tp:taxon-name>Adenocarpus foliolosus</tp:taxon-name></italic> (Ait.) DC</td><td rowspan="1" colspan="1">Canary Islands: La Palma</td><td rowspan="1" colspan="1"><xref ref-type="bibr" rid="B96">Walsingham 1908</xref>: 978</td></tr><tr><td rowspan="1" colspan="1"><italic><tp:taxon-name>Phyllonorycter medicaginella</tp:taxon-name></italic> (Gerasimov, 1930)</td><td rowspan="1" colspan="1"><italic><tp:taxon-name>Medicago sativa</tp:taxon-name></italic> L.</td><td rowspan="1" colspan="1">Belgium</td><td rowspan="1" colspan="1"><xref ref-type="bibr" rid="B54">Kuchlein et al. 2002</xref>: 89</td></tr><tr><td rowspan="1" colspan="1"><italic><tp:taxon-name>Phyllonorycter nigrescentella</tp:taxon-name></italic>  (Logan, 1851)</td><td rowspan="1" colspan="1"><italic><tp:taxon-name>Vicia sepium</tp:taxon-name></italic> L.</td><td rowspan="1" colspan="1">Belgium</td><td rowspan="1" colspan="1"><xref ref-type="bibr" rid="B37">Fologne 1862</xref>: 24</td></tr></tbody></table></table-wrap><table-wrap id="T2" position="float" orientation="portrait"><label>Table 2.</label><caption><p>Mitochondrial DNA (COI) sequence divergence (%) among species of <italic><tp:taxon-name>Macrosaccus</tp:taxon-name></italic>. Uncorrected average pairwise distances are shown for the barcoding region of (COI). Shaded cells contain means within species distances. Cells below shaded diagonal contain mean between species distances. Species abbreviations in the heading refer to species listed in left column.</p></caption><table><tbody><tr><th rowspan="1" colspan="1"/><th rowspan="1" colspan="1">gliri</th><th rowspan="1" colspan="1">morr</th><th rowspan="1" colspan="1">robi</th><th rowspan="1" colspan="1">neom</th><th rowspan="1" colspan="1">uhle</th></tr><tr><td rowspan="1" colspan="1"><italic><tp:taxon-name>Macrosaccus gliricidius</tp:taxon-name></italic></td><td rowspan="1" colspan="1">0.4 </td><td rowspan="1" colspan="1"/><td rowspan="1" colspan="1"/><td rowspan="1" colspan="1"/><td rowspan="1" colspan="1"/></tr><tr><td rowspan="1" colspan="1"><italic><tp:taxon-name>Macrosaccus morrisella</tp:taxon-name></italic></td><td rowspan="1" colspan="1">8.1</td><td rowspan="1" colspan="1">0.0</td><td rowspan="1" colspan="1"/><td rowspan="1" colspan="1"/><td rowspan="1" colspan="1"/></tr><tr><td rowspan="1" colspan="1"><italic><tp:taxon-name>Macrosaccus robiniella</tp:taxon-name></italic></td><td rowspan="1" colspan="1">8.1 </td><td rowspan="1" colspan="1">4.7</td><td rowspan="1" colspan="1">0.4</td><td rowspan="1" colspan="1"/><td rowspan="1" colspan="1"/></tr><tr><td rowspan="1" colspan="1"><italic><tp:taxon-name>Macrosaccus neomexicanus</tp:taxon-name></italic></td><td rowspan="1" colspan="1">7.1</td><td rowspan="1" colspan="1">4.5</td><td rowspan="1" colspan="1">4.1 </td><td rowspan="1" colspan="1">0.5</td><td rowspan="1" colspan="1"/></tr><tr><td rowspan="1" colspan="1"><italic><tp:taxon-name>Macrosaccus uhlerella</tp:taxon-name></italic></td><td rowspan="1" colspan="1">8.6</td><td rowspan="1" colspan="1">6.7</td><td rowspan="1" colspan="1">6.5</td><td rowspan="1" colspan="1">7.3</td><td rowspan="1" colspan="1">0.0</td></tr></tbody></table></table-wrap></tp:treatment-sec><ref-list><ref id="B18"><mixed-citation xmlns:xlink="http://www.w3.org/1999/xlink" xlink:type="simple"><person-group><name name-style="western"><surname>Chambers</surname><given-names>VT</given-names></name></person-group> (<year>1878</year>)<article-title> Art. IV. Tineina and their foodplants.</article-title><source>Bulletin of the United States Geological and Geographical Survey of the Territories</source><volume>4</volume>:<fpage>107</fpage>-<lpage>124</lpage>.</mixed-citation></ref><ref id="B31"><mixed-citation xmlns:xlink="http://www.w3.org/1999/xlink" xlink:type="simple"><person-group><name name-style="western"><surname>De Prins</surname><given-names>W</given-names></name><name name-style="western"><surname>Groenen</surname><given-names>F</given-names></name></person-group> (<year>2001</year>)<article-title> <italic>Phyllonorycter robiniella</italic>, een nieuwe soort voor de Belgische fauna (Lepidoptera: Gracillariidae)</article-title>. <source>Phegea</source><volume>29</volume>: <fpage>159</fpage>–<lpage>160</lpage>.</mixed-citation></ref><ref id="B20"><mixed-citation xmlns:xlink="http://www.w3.org/1999/xlink" xlink:type="simple"><person-group><name name-style="western"><surname>Clemens</surname><given-names>B</given-names></name></person-group> (<year>1859</year>)<article-title> Contribution to American Lepidopterology. No. 2</article-title>, <source>Proceedings of the Academy of Natural Sciences of Philadelphia [1859]</source>: <fpage>317</fpage>–<lpage>328</lpage>.</mixed-citation></ref><ref id="B46"><mixed-citation xmlns:xlink="http://www.w3.org/1999/xlink" xlink:type="simple"><person-group><name name-style="western"><surname>Hering</surname><given-names>M</given-names></name></person-group> (<year>1927</year>)<article-title> Die Minenfauna der Canarischen Inseln.</article-title><source>Zoologische Jahrbücher, Abteilung für allgemeine Zoologie und Physiologie</source><volume>53</volume>:<fpage>405</fpage>-<lpage>486</lpage>.</mixed-citation></ref><ref id="B96"><mixed-citation xmlns:xlink="http://www.w3.org/1999/xlink" xlink:type="simple"><person-group><name name-style="western"><surname>Walsingham</surname><given-names>Lord (de Grey T)</given-names></name></person-group> (<year>1908</year>)<article-title> Microlepidoptera of Tenerife</article-title>. <source>Proceedings of the Zoological Society of London</source> (1907): <fpage>911</fpage>–<lpage>1034</lpage>, pls. 51–53.</mixed-citation></ref><ref id="B54"><mixed-citation xmlns:xlink="http://www.w3.org/1999/xlink" xlink:type="simple"><person-group><name name-style="western"><surname>Kuchlein</surname><given-names>JH</given-names></name><name name-style="western"><surname>Kuchlein-Nijsten</surname><given-names>C</given-names></name><name name-style="western"><surname>De Prins</surname><given-names>W</given-names></name></person-group> (<year>2002</year>)<article-title> <italic>Phyllonorycter medicaginella</italic>, nieuw voor de Belgische fauna (Lepidoptera: Gracillariidae).</article-title><source>Phegea</source><volume>30</volume>:<fpage>89</fpage>-<lpage>94</lpage>.</mixed-citation></ref><ref id="B37"><mixed-citation xmlns:xlink="http://www.w3.org/1999/xlink" xlink:type="simple"><person-group><name name-style="western"><surname>Fologne</surname><given-names>E</given-names></name></person-group> (<year>1962</year>)<article-title> Notes d’une excursion à Fondeleffe, près de Dinant.</article-title><source>Annales de la Société entomologique belge</source><volume>6</volume>:<fpage>23</fpage>-<lpage>25</lpage>.</mixed-citation></ref></ref-list></tp:taxon-treatment>
